# Supplementary material for: Multiple phylogenetically-diverse, differentially-virulent Burkholderia pseudomallei isolated from a single soil sample collected in Thailand
Source: PLoS Negl Trop Dis. 2022 Feb 10;16(2):e0010172. doi: 10.1371/journal.pntd.0010172 (PMC8865643; doi:10.1371/journal.pntd.0010172)
Supplement: S1 Table — (XLSX) [file pntd.0010172.s009.xlsx]

## Sheet: Sheet1
S1 Table. Accession information for genomes sequenced in this study
Sample	Num contigs	Total bases in contigs	Virulence	Assembly Accession	SRA	Biosample	Isolation Source	Isolation Year	ace	gltB	gmhD	lepA	lipA	narK	ndh	ST
Bp1878_INT2-BP141_pseudomallei_ST1005	130	7102251	not tested		SRR10451304	SAMN08340681	Soil: Ubon,Thailand	2007	3	1	4	1	6	4	1	1005
Bp1962_INT2-BP225_pseudomallei_ST1005	119	7093607	not tested		SRR10451448	SAMN08340702	Soil: Ubon,Thailand	2007	3	1	4	1	6	4	1	1005
Bp8894_INT2-BP175_pseudomallei_ST1005	96	7092622	Low	JAAABA	SRR10451387	SAMN08340758	Soil: Ubon,Thailand	2007	3	1	4	1	6	4	1	1005
Bp8871_INT2-BP87_pseudomallei_ST1005	113	7083872	Low	JAAAAZ	SRR10451412	SAMN08340735	Soil: Ubon,Thailand	2007	3	1	4	1	6	4	1	1005
Bp1938_INT2-BP201_pseudomallei_ST1005	123	7101974	not tested		SRR10451459	SAMN08340692	Soil: Ubon,Thailand	2007	3	1	4	1	6	4	1	1005
Bp8892_INT2-BP123_pseudomallei_ST1005	123	7111422	Low	JAAAAY	SRR10451389	SAMN08340756	Soil: Ubon,Thailand	2007	3	1	4	1	6	4	1	1005
Bp1944_INT2-BP207_pseudomallei_ST1005	130	7103342	not tested		SRR10451457	SAMN08340694	Soil: Ubon,Thailand	2007	3	1	4	1	6	4	1	1005
Bp1970_INT2-BP233_pseudomallei_ST1005	134	7098421	not tested		SRR10451445	SAMN08340705	Soil: Ubon,Thailand	2007	3	1	4	1	6	4	1	1005
Bp1927_INT2-BP190_pseudomallei_ST1005	111	7119134	Low	JAAAAD	SRR10451296	SAMN08340689	Soil: Ubon,Thailand	2007	3	1	4	1	6	4	1	1005
Bp1943_INT2-BP206_pseudomallei_ST1005	125	7106179	not tested		SRR10451458	SAMN08340693	Soil: Ubon,Thailand	2007	3	1	4	1	6	4	1	1005
Bp1955_INT2-BP218_pseudomallei_ST1005	124	7103908	not tested		SRR10451452	SAMN08340699	Soil: Ubon,Thailand	2007	3	1	4	1	6	4	1	1005
Bp1847_INT2-BP110_pseudomallei_ST1005	139	7126833	not tested		SRR10451312	SAMN08340674	Soil: Ubon,Thailand	2007	3	1	4	1	6	4	1	1005
Bp1822_INT2-BP85_pseudomallei_ST1005	123	7096742	not tested		SRR10451323	SAMN08340664	Soil: Ubon,Thailand	2007	3	1	4	1	6	4	1	1005
Bp1771_INT2-BP34_pseudomallei_ST1005	241	7056718	not tested		SRR10451371	SAMN08340620	Soil: Ubon,Thailand	2007	3	1	4	1	6	4	1	1005
Bp1924_INT2-BP187_pseudomallei_ST1005	127	7102851	not tested		SRR10451297	SAMN08340688	Soil: Ubon,Thailand	2007	3	1	4	1	6	4	1	1005
Bp1838_INT2-BP101_pseudomallei_ST1005	124	7101441	not tested		SRR10451315	SAMN08340671	Soil: Ubon,Thailand	2007	3	1	4	1	6	4	1	1005
Bp1769_INT2-BP32_pseudomallei_ST1005	310	7085371	not tested		SRR10451374	SAMN08340618	Soil: Ubon,Thailand	2007	3	1	4	1	6	4	1	1005
Bp1880_INT2-BP143_pseudomallei_ST1005	117	7103785	not tested		SRR10451303	SAMN08340682	Soil: Ubon,Thailand	2007	3	1	4	1	6	4	1	1005
Bp1875_INT2-BP138_pseudomallei_ST1005	128	7103184	not tested		SRR10451305	SAMN08340680	Soil: Ubon,Thailand	2007	3	1	4	1	6	4	1	1005
Bp1873_INT2-BP136_pseudomallei_ST1005	130	7106286	not tested		SRR10451307	SAMN08340679	Soil: Ubon,Thailand	2007	3	1	4	1	6	4	1	1005
Bp8886_INT2-BP92_pseudomallei_ST1005	125	7113564	Low	JAAAAX	SRR10451395	SAMN08340750	Soil: Ubon,Thailand	2007	3	1	4	1	6	4	1	1005
Bp8882_INT2-BP241_pseudomallei_ST1005	122	7111707	Intermediate	JAAAAW	SRR10451400	SAMN08340746	Soil: Ubon,Thailand	2007	3	1	4	1	6	4	1	1005
Bp1971_INT2-BP234_pseudomallei_ST1005	131	7098669	not tested		SRR10451444	SAMN08340706	Soil: Ubon,Thailand	2007	3	1	4	1	6	4	1	1005
Bp1883_INT2-BP146_pseudomallei_ST1005	127	7070713	not tested		SRR10451300	SAMN08340685	Soil: Ubon,Thailand	2007	3	1	4	1	6	4	1	1005
Bp1773_INT2-BP36_pseudomallei_ST1005	250	7087246	not tested		SRR10451369	SAMN08340622	Soil: Ubon,Thailand	2007	3	1	4	1	6	4	1	1005
Bp1768_INT2-BP31_pseudomallei_ST1005	326	7079494	not tested		SRR10451375	SAMN08340617	Soil: Ubon,Thailand	2007	3	1	4	1	6	4	1	1005
Bp1827_INT2-BP90_pseudomallei_ST1005	132	7099397	not tested		SRR10451320	SAMN08340667	Soil: Ubon,Thailand	2007	3	1	4	1	6	4	1	1005
Bp2020_INT2-BP283_pseudomallei_ST1005	132	7102771	not tested		SRR10451419	SAMN08340729	Soil: Ubon,Thailand	2007	3	1	4	1	6	4	1	1005
Bp1747_INT2-BP10_pseudomallei_ST1005	182	7102606	not tested		SRR10451306	SAMN08340599	Soil: Ubon,Thailand	2007	3	1	4	1	6	4	1	1005
Bp8890_INT2-BP108_pseudomallei_ST1005	119	7111425	Low	JAAAAV	SRR10451391	SAMN08340754	Soil: Ubon,Thailand	2007	3	1	4	1	6	4	1	1005
Bp1825_INT2-BP88_pseudomallei_ST1005	116	7100744	not tested		SRR10451321	SAMN08340666	Soil: Ubon,Thailand	2007	3	1	4	1	6	4	1	1005
Bp1823_INT2-BP86_pseudomallei_ST1005	124	7102368	not tested		SRR10451322	SAMN08340665	Soil: Ubon,Thailand	2007	3	1	4	1	6	4	1	1005
Bp8884_INT2-BP270_pseudomallei_ST1005	126	7111808	High	JAAAAU	SRR10451398	SAMN08340748	Soil: Ubon,Thailand	2007	3	1	4	1	6	4	1	1005
Bp1818_INT2-BP81_pseudomallei_ST1007	115	7091015	not tested		SRR10451327	SAMN08340660	Soil: Ubon,Thailand	2007	3	1	2	1	6	4	1	1007
Bp8873_INT2-BP91_pseudomallei_ST176	115	7060716	High	GCA_002888255	SRR10451410	SAMN08340737	Soil: Ubon,Thailand	2007	3	1	4	1	1	3	1	176
Bp8867_INT2-BP24_pseudomallei_ST58	103	7057951	High	GCA_001977005	SRR10451416	SAMN08340731	Soil: Ubon,Thailand	2007	3	1	5	1	1	4	1	58
Bp1784_INT2-BP47_pseudomallei_ST58	125	7025536	not tested		SRR10451358	SAMN08340632	Soil: Ubon,Thailand	2007	3	1	5	1	1	4	1	58
Bp1748_INT2-BP11_pseudomallei_ST58	250	7041402	not tested		SRR10451462	SAMN08340600	Soil: Ubon,Thailand	2007	3	1	5	1	1	4	1	58
Bp1952_INT2-BP215_pseudomallei_ST58	112	7045949	not tested		SRR10451454	SAMN08340697	Soil: Ubon,Thailand	2007	3	1	5	1	1	4	1	58
Bp1852_INT2-BP115_pseudomallei_ST58	119	7046340	not tested		SRR10451311	SAMN08340675	Soil: Ubon,Thailand	2007	3	1	5	1	1	4	1	58
Bp1869_INT2-BP132_pseudomallei_ST58	93	7065270	not tested		SRR10451308	SAMN08340678	Soil: Ubon,Thailand	2007	3	1	5	1	1	4	1	58
Bp1763_INT2-BP26_pseudomallei_ST58	203	7059389	not tested		SRR10451380	SAMN08340612	Soil: Ubon,Thailand	2007	3	1	5	1	1	4	1	58
Bp8872_INT2-BP89_pseudomallei_ST58	106	7059279	High	JAAAAT	SRR10451411	SAMN08340736	Soil: Ubon,Thailand	2007	3	1	5	1	1	4	1	58
Bp1792_INT2-BP55_pseudomallei_ST58	122	7045170	not tested		SRR10451351	SAMN08340639	Soil: Ubon,Thailand	2007	3	1	5	1	1	4	1	58
Bp8885_INT2-BP12_pseudomallei_ST58	103	7058040	High	JAAAAS	SRR10451397	SAMN08340749	Soil: Ubon,Thailand	2007	3	1	5	1	1	4	1	58
Bp1787_INT2-BP50_pseudomallei_ST58	129	7046013	not tested		SRR10451356	SAMN08340634	Soil: Ubon,Thailand	2007	3	1	5	1	1	4	1	58
Bp8879_INT2-BP217_pseudomallei_ST58	102	7060462	High	JAAAAR	SRR10451403	SAMN08340743	Soil: Ubon,Thailand	2007	3	1	5	1	1	4	1	58
Bp1752_INT2-BP15_pseudomallei_ST58	211	7079148	not tested		SRR10451429	SAMN08340603	Soil: Ubon,Thailand	2007	3	1	5	1	1	4	1	58
Bp8878_INT2-BP214_pseudomallei_ST58	88	6904155	High	JAAAAQ	SRR10451404	SAMN08340742	Soil: Ubon,Thailand	2007	3	1	5	1	1	4	1	58
Bp8869_INT2-BP48_pseudomallei_ST58	104	7056341	High	JAAAAP	SRR10451414	SAMN08340733	Soil: Ubon,Thailand	2007	3	1	5	1	1	4	1	58
Bp1868_INT2-BP131_pseudomallei_ST58	128	7044836	not tested		SRR10451309	SAMN08340677	Soil: Ubon,Thailand	2007	3	1	5	1	1	4	1	58
Bp1767_INT2-BP30_pseudomallei_ST60	305	7049131	not tested		SRR10451376	SAMN08340616	Soil: Ubon,Thailand	2007	3	1	12	1	1	3	1	60
Bp1956_INT2-BP219_pseudomallei_ST60	122	7124760	not tested		SRR10451450	SAMN08340700	Soil: Ubon,Thailand	2007	3	1	12	1	1	3	1	60
Bp1882_INT2-BP145_pseudomallei_ST60	121	7124720	not tested		SRR10451301	SAMN08340684	Soil: Ubon,Thailand	2007	3	1	12	1	1	3	1	60
Bp1997_INT2-BP260_pseudomallei_ST60	127	7120916	not tested		SRR10451433	SAMN08340716	Soil: Ubon,Thailand	2007	3	1	12	1	1	3	1	60
Bp1996_INT2-BP259_pseudomallei_ST60	133	7119737	not tested		SRR10451434	SAMN08340715	Soil: Ubon,Thailand	2007	3	1	12	1	1	3	1	60
Bp2015_INT2-BP278_pseudomallei_ST60	126	7071015	not tested		SRR10451420	SAMN08340728	Soil: Ubon,Thailand	2007	3	1	12	1	1	3	1	60
Bp1935_INT2-BP198_pseudomallei_ST60	119	7121200	not tested		SRR10451461	SAMN08340690	Soil: Ubon,Thailand	2007	3	1	12	1	1	3	1	60
Bp1751_INT2-BP14_pseudomallei_ST60	202	7048512	not tested		SRR10451440	SAMN08340602	Soil: Ubon,Thailand	2007	3	1	12	1	1	3	1	60
Bp1947_INT2-BP210_pseudomallei_ST60	122	7124144	not tested		SRR10451456	SAMN08340695	Soil: Ubon,Thailand	2007	3	1	12	1	1	3	1	60
Bp1965_INT2-BP228_pseudomallei_ST60	113	7070650	not tested		SRR10451446	SAMN08340704	Soil: Ubon,Thailand	2007	3	1	12	1	1	3	1	60
Bp1783_INT2-BP46_pseudomallei_ST60	124	7074630	not tested		SRR10451359	SAMN08340631	Soil: Ubon,Thailand	2007	3	1	12	1	1	3	1	60
Bp1906_INT2-BP169_pseudomallei_ST60	124	7121853	not tested		SRR10451299	SAMN08340686	Soil: Ubon,Thailand	2007	3	1	12	1	1	3	1	60
Bp1950_INT2-BP213_pseudomallei_ST60	123	7122716	not tested		SRR10451455	SAMN08340696	Soil: Ubon,Thailand	2007	3	1	12	1	1	3	1	60
Bp1744_INT2-BP7_pseudomallei_ST60	121	7092277	not tested		SRR10451339	SAMN08340596	Soil: Ubon,Thailand	2007	3	1	12	1	1	3	1	60
Bp1918_INT2-BP181_pseudomallei_ST60	124	7125091	not tested		SRR10451298	SAMN08340687	Soil: Ubon,Thailand	2007	3	1	12	1	1	3	1	60
Bp8866_INT2-BP19_pseudomallei_ST60	121	7084499	Low	JAAAO	SRR10451417	SAMN08340730	Soil: Ubon,Thailand	2007	3	1	12	1	1	3	1	60
Bp1990_INT2-BP253_pseudomallei_ST60	123	7071846	not tested		SRR10451441	SAMN08340709	Soil: Ubon,Thailand	2007	3	1	12	1	1	3	1	60
Bp1743_INT2-BP6_pseudomallei_ST60	254	7065019	not tested		SRR10451350	SAMN08340595	Soil: Ubon,Thailand	2007	3	1	12	1	1	3	1	60
Bp8883_INT2-BP264_pseudomallei_ST60	131	7085439	Low	JAAAAN	SRR10451399	SAMN08340747	Soil: Ubon,Thailand	2007	3	1	12	1	1	3	1	60
Bp1811_INT2-BP74_pseudomallei_ST60	135	7069539	not tested		SRR10451335	SAMN08340653	Soil: Ubon,Thailand	2007	3	1	12	1	1	3	1	60
Bp2006_INT2-BP269_pseudomallei_ST60	128	7106852	not tested		SRR10451426	SAMN08340722	Soil: Ubon,Thailand	2007	3	1	12	1	1	3	1	60
Bp1867_INT2-BP130_pseudomallei_ST60	115	7125230	not tested		SRR10451310	SAMN08340676	Soil: Ubon,Thailand	2007	3	1	12	1	1	3	1	60
Bp1750_INT2-BP13_pseudomallei_ST60	227	7044436	not tested		SRR10451451	SAMN08340601	Soil: Ubon,Thailand	2007	3	1	12	1	1	3	1	60
Bp1953_INT2-BP216_pseudomallei_ST60	123	7120339	not tested		SRR10451453	SAMN08340698	Soil: Ubon,Thailand	2007	3	1	12	1	1	3	1	60
Bp1936_INT2-BP199_pseudomallei_ST60	113	7064503	not tested		SRR10451460	SAMN08340691	Soil: Ubon,Thailand	2007	3	1	12	1	1	3	1	60
Bp1991_INT2-BP254_pseudomallei_ST60	115	7072660	not tested		SRR10451439	SAMN08340710	Soil: Ubon,Thailand	2007	3	1	12	1	1	3	1	60
Bp1799_INT2-BP62_pseudomallei_ST60	125	7123199	not tested		SRR10451344	SAMN08340645	Soil: Ubon,Thailand	2007	3	1	12	1	1	3	1	60
Bp1774_INT2-BP37_pseudomallei_ST60	191	7087804	not tested	JAAAAC	SRR10451368	SAMN08340623	Soil: Ubon,Thailand	2007	3	1	12	1	1	3	1	60
Bp1830_INT2-BP93_pseudomallei_ST60	122	7123040	not tested		SRR10451319	SAMN08340668	Soil: Ubon,Thailand	2007	3	1	12	1	1	3	1	60
Bp1841_INT2-BP104_pseudomallei_ST60	124	7140795	not tested		SRR10451313	SAMN08340673	Soil: Ubon,Thailand	2007	3	1	12	1	1	3	1	60
Bp8888_INT2-BP105_pseudomallei_ST60	119	7083604	Low	GCA_001977815	SRR10451393	SAMN08340752	Soil: Ubon,Thailand	2007	3	1	12	1	1	3	1	60
Bp8881_INT2-BP235_pseudomallei_ST60	124	7083831	Intermediate	JAAAAM	SRR10451401	SAMN08340745	Soil: Ubon,Thailand	2007	3	1	12	1	1	3	1	60
Bp1881_INT2-BP144_pseudomallei_ST60	127	7060483	not tested		SRR10451302	SAMN08340683	Soil: Ubon,Thailand	2007	3	1	12	1	1	3	1	60
Bp8891_INT2-BP112_pseudomallei_ST60	128	7081816	Low	JAAAAL	SRR10451390	SAMN08340755	Soil: Ubon,Thailand	2007	3	1	12	1	1	3	1	60
Bp1760_INT2-BP23_pseudomallei_ST60	277	7075202	not tested		SRR10451382	SAMN08340610	Soil: Ubon,Thailand	2007	3	1	12	1	1	3	1	60
Bp1739_INT2-BP2_pseudomallei_ST93	274	7072730	not tested		SRR10451463	SAMN08340591	Soil: Ubon,Thailand	2007	1	1	2	1	1	4	1	93
Bp1770_INT2-BP33_pseudomallei_ST93	223	7176902	not tested		SRR10451373	SAMN08340619	Soil: Ubon,Thailand	2007	1	1	2	1	1	4	1	93
Bp1834_INT2-BP97_pseudomallei_ST93	121	7158506	not tested		SRR10451316	SAMN08340670	Soil: Ubon,Thailand	2007	1	1	2	1	1	4	1	93
Bp1992_INT2-BP255_pseudomallei_ST93	126	7167928	not tested		SRR10451438	SAMN08340711	Soil: Ubon,Thailand	2007	1	1	2	1	1	4	1	93
Bp1790_INT2-BP53_pseudomallei_ST93	126	7149722	not tested		SRR10451353	SAMN08340637	Soil: Ubon,Thailand	2007	1	1	2	1	1	4	1	93
Bp1757_INT2-BP20_pseudomallei_ST93	237	7222763	not tested		SRR10451386	SAMN08340607	Soil: Ubon,Thailand	2007	1	1	2	1	1	4	1	93
Bp2005_INT2-BP268_pseudomallei_ST93	135	7198436	not tested		SRR10451427	SAMN08340721	Soil: Ubon,Thailand	2007	1	1	2	1	1	4	1	93
Bp1789_INT2-BP52_pseudomallei_ST93	142	7160720	not tested		SRR10451354	SAMN08340636	Soil: Ubon,Thailand	2007	1	1	2	1	1	4	1	93
Bp1746_INT2-BP9_pseudomallei_ST93	258	7154446	not tested		SRR10451317	SAMN08340598	Soil: Ubon,Thailand	2007	1	1	2	1	1	4	1	93
Bp2009_INT2-BP272_pseudomallei_ST93	129	7180046	not tested		SRR10451424	SAMN08340724	Soil: Ubon,Thailand	2007	1	1	2	1	1	4	1	93
Bp1741_INT2-BP4_pseudomallei_ST93	302	7129092	not tested		SRR10451372	SAMN08340593	Soil: Ubon,Thailand	2007	1	1	2	1	1	4	1	93
Bp1810_INT2-BP73_pseudomallei_ST93	155	7359852	not tested	JAAAAE	SRR10451336	SAMN08340652	Soil: Ubon,Thailand	2007	1	1	2	1	1	4	1	93
Bp8868_INT2-BP38_pseudomallei_ST93	117	7169220	Low	GCA_001977015	SRR10451415	SAMN08340732	Soil: Ubon,Thailand	2007	1	1	2	1	1	4	1	93
Bp1745_INT2-BP8_pseudomallei_ST93	257	7228130	not tested		SRR10451328	SAMN08340597	Soil: Ubon,Thailand	2007	1	1	2	1	1	4	1	93
Bp1742_INT2-BP5_pseudomallei_ST93	244	7209035	not tested		SRR10451361	SAMN08340594	Soil: Ubon,Thailand	2007	1	1	2	1	1	4	1	93
Bp2013_INT2-BP276_pseudomallei_ST93	136	7182212	not tested		SRR10451422	SAMN08340726	Soil: Ubon,Thailand	2007	1	1	2	1	1	4	1	93
Bp1740_INT2-BP3_pseudomallei_ST93	240	7152200	not tested		SRR10451383	SAMN08340592	Soil: Ubon,Thailand	2007	1	1	2	1	1	4	1	93
Bp1764_INT2-BP27_pseudomallei_ST93	272	7127049	not tested		SRR10451379	SAMN08340613	Soil: Ubon,Thailand	2007	1	1	2	1	1	4	1	93
Bp1820_INT2-BP83_pseudomallei_ST93	134	7202000	not tested		SRR10451325	SAMN08340662	Soil: Ubon,Thailand	2007	1	1	2	1	1	4	1	93
Bp1795_INT2-BP58_pseudomallei_ST93	129	7155342	not tested		SRR10451347	SAMN08340642	Soil: Ubon,Thailand	2007	1	1	2	1	1	4	1	93
Bp1840_INT2-BP103_pseudomallei_ST93	130	7195144	not tested		SRR10451314	SAMN08340672	Soil: Ubon,Thailand	2007	1	1	2	1	1	4	1	93
Bp1781_INT2-BP44_pseudomallei_ST93	129	7185526	not tested		SRR10451362	SAMN08340629	Soil: Ubon,Thailand	2007	1	1	2	1	1	4	1	93
Bp8889_INT2-BP106_pseudomallei_ST93	107	7168397	Low	JAAAAK	SRR10451392	SAMN08340753	Soil: Ubon,Thailand	2007	1	1	2	1	1	4	1	93
Bp1753_INT2-BP16_pseudomallei_ST93	244	7274774	not tested		SRR10451418	SAMN08340604	Soil: Ubon,Thailand	2007	1	1	2	1	1	4	1	93
Bp1963_INT2-BP226_pseudomallei_ST93	116	7155236	not tested		SRR10451447	SAMN08340703	Soil: Ubon,Thailand	2007	1	1	2	1	1	4	1	93
Bp1958_INT2-BP221_pseudomallei_ST93	123	7198765	not tested		SRR10451449	SAMN08340701	Soil: Ubon,Thailand	2007	1	1	2	1	1	4	1	93
Bp2003_INT2-BP266_pseudomallei_ST93	128	7156385	not tested		SRR10451428	SAMN08340720	Soil: Ubon,Thailand	2007	1	1	2	1	1	4	1	93
Bp1786_INT2-BP49_pseudomallei_ST93	127	7155380	not tested		SRR10451357	SAMN08340633	Soil: Ubon,Thailand	2007	1	1	2	1	1	4	1	93
Bp1778_INT2-BP41_pseudomallei_ST93	190	7124975	not tested		SRR10451365	SAMN08340626	Soil: Ubon,Thailand	2007	1	1	2	1	1	4	1	93
Bp1766_INT2-BP29_pseudomallei_ST93	240	7080935	not tested		SRR10451377	SAMN08340615	Soil: Ubon,Thailand	2007	1	1	2	1	1	4	1	93
Bp1772_INT2-BP35_pseudomallei_ST93	151	7150070	not tested		SRR10451370	SAMN08340621	Soil: Ubon,Thailand	2007	1	1	2	1	1	4	1	93
Bp8874_INT2-BP100_pseudomallei_ST93	112	7167897	Low	JAGSOB	SRR10451409	SAMN08340738	Soil: Ubon,Thailand	2007	1	1	2	1	1	4	1	93
Bp1994_INT2-BP257_pseudomallei_ST93	129	7158779	not tested		SRR10451436	SAMN08340713	Soil: Ubon,Thailand	2007	1	1	2	1	1	4	1	93
Bp1815_INT2-BP78_pseudomallei_ST93	126	7172511	not tested		SRR10451331	SAMN08340657	Soil: Ubon,Thailand	2007	1	1	2	1	1	4	1	93
Bp1807_INT2-BP70_pseudomallei_ST93	141	7043682	not tested		SRR10451338	SAMN08340650	Soil: Ubon,Thailand	2007	1	1	2	1	1	4	1	93
Bp1801_INT2-BP64_pseudomallei_ST93	142	7155474	not tested		SRR10451342	SAMN08340647	Soil: Ubon,Thailand	2007	1	1	2	1	1	4	1	93
Bp1998_INT2-BP261_pseudomallei_ST93	111	7180936	not tested		SRR10451432	SAMN08340717	Soil: Ubon,Thailand	2007	1	1	2	1	1	4	1	93
Bp1759_INT2-BP22_pseudomallei_ST93	251	7121154	not tested		SRR10451384	SAMN08340609	Soil: Ubon,Thailand	2007	1	1	2	1	1	4	1	93
Bp8875_INT2-BP109_pseudomallei_ST93	116	7167671	Low	JAAAAJ	SRR10451408	SAMN08340739	Soil: Ubon,Thailand	2007	1	1	2	1	1	4	1	93
Bp8877_INT2-BP184_pseudomallei_ST93	118	7167362	Low	JAAAAI	SRR10451405	SAMN08340741	Soil: Ubon,Thailand	2007	1	1	2	1	1	4	1	93
Bp1812_INT2-BP75_pseudomallei_ST93	138	7190127	not tested		SRR10451334	SAMN08340654	Soil: Ubon,Thailand	2007	1	1	2	1	1	4	1	93
Bp1831_INT2-BP94_pseudomallei_ST93	113	7172997	not tested		SRR10451318	SAMN08340669	Soil: Ubon,Thailand	2007	1	1	2	1	1	4	1	93
Bp8887_INT2-BP102_pseudomallei_ST93	112	7166945	Low	JAAAAH	SRR10451394	SAMN08340751	Soil: Ubon,Thailand	2007	1	1	2	1	1	4	1	93
Bp1979_INT2-BP242_pseudomallei_ST93	127	7153879	not tested		SRR10451443	SAMN08340707	Soil: Ubon,Thailand	2007	1	1	2	1	1	4	1	93
Bp1754_INT2-BP17_pseudomallei_ST93	215	7202205	not tested		SRR10451407	SAMN08340605	Soil: Ubon,Thailand	2007	1	1	2	1	1	4	1	93
Bp2014_INT2-BP277_pseudomallei_ST93	134	7156691	not tested		SRR10451421	SAMN08340727	Soil: Ubon,Thailand	2007	1	1	2	1	1	4	1	93
Bp2002_INT2-BP265_pseudomallei_ST93	122	7205156	not tested		SRR10451430	SAMN08340719	Soil: Ubon,Thailand	2007	1	1	2	1	1	4	1	93
Bp1794_INT2-BP57_pseudomallei_ST93	128	7156584	not tested		SRR10451348	SAMN08340641	Soil: Ubon,Thailand	2007	1	1	2	1	1	4	1	93
Bp1813_INT2-BP76_pseudomallei_ST93	162	7241737	not tested		SRR10451333	SAMN08340655	Soil: Ubon,Thailand	2007	1	1	2	1	1	4	1	93
Bp8870_INT2-BP61_pseudomallei_ST93	110	7168489	Low	JAAAAG	SRR10451413	SAMN08340734	Soil: Ubon,Thailand	2007	1	1	2	1	1	4	1	93
Bp1995_INT2-BP258_pseudomallei_ST93	121	7193483	not tested		SRR10451435	SAMN08340714	Soil: Ubon,Thailand	2007	1	1	2	1	1	4	1	93
Bp1758_INT2-BP21_pseudomallei_ST93	333	7130691	not tested		SRR10451385	SAMN08340608	Soil: Ubon,Thailand	2007	1	1	2	1	1	4	1	93
Bp1800_INT2-BP63_pseudomallei_ST93	130	7177837	not tested		SRR10451343	SAMN08340646	Soil: Ubon,Thailand	2007	1	1	2	1	1	4	1	93
Bp1817_INT2-BP80_pseudomallei_ST93	127	7152057	not tested		SRR10451329	SAMN08340659	Soil: Ubon,Thailand	2007	1	1	2	1	1	4	1	93
Bp1814_INT2-BP77_pseudomallei_ST93	149	7190035	not tested		SRR10451332	SAMN08340656	Soil: Ubon,Thailand	2007	1	1	2	1	1	4	1	93
Bp2000_INT2-BP263_pseudomallei_ST93	140	7158622	not tested		SRR10451431	SAMN08340718	Soil: Ubon,Thailand	2007	1	1	2	1	1	4	1	93
Bp1779_INT2-BP42_pseudomallei_ST93	172	7189552	not tested		SRR10451364	SAMN08340627	Soil: Ubon,Thailand	2007	1	1	2	1	1	4	1	93
Bp1793_INT2-BP56_pseudomallei_ST93	125	7152026	not tested		SRR10451349	SAMN08340640	Soil: Ubon,Thailand	2007	1	1	2	1	1	4	1	93
Bp1780_INT2-BP43_pseudomallei_ST93	172	7186817	not tested		SRR10451363	SAMN08340628	Soil: Ubon,Thailand	2007	1	1	2	1	1	4	1	93
Bp1755_INT2-BP18_pseudomallei_ST93	252	7070208	not tested		SRR10451396	SAMN08340606	Soil: Ubon,Thailand	2007	1	1	2	1	1	4	1	93
Bp1802_INT2-BP65_pseudomallei_ST93	121	7153655	not tested		SRR10451341	SAMN08340648	Soil: Ubon,Thailand	2007	1	1	2	1	1	4	1	93
Bp1821_INT2-BP84_pseudomallei_ST93	131	7179835	not tested		SRR10451324	SAMN08340663	Soil: Ubon,Thailand	2007	1	1	2	1	1	4	1	93
Bp1989_INT2-BP252_pseudomallei_ST93	126	7180354	not tested		SRR10451442	SAMN08340708	Soil: Ubon,Thailand	2007	1	1	2	1	1	4	1	93
Bp1788_INT2-BP51_pseudomallei_ST93	121	7134722	not tested		SRR10451355	SAMN08340635	Soil: Ubon,Thailand	2007	1	1	2	1	1	4	1	93
Bp1816_INT2-BP79_pseudomallei_ST93	123	7155855	not tested		SRR10451330	SAMN08340658	Soil: Ubon,Thailand	2007	1	1	2	1	1	4	1	93
Bp8880_INT2-BP223_pseudomallei_ST93	122	7130388	Low	JAAAAF	SRR10451402	SAMN08340744	Soil: Ubon,Thailand	2007	1	1	2	1	1	4	1	93
Bp1777_INT2-BP40_pseudomallei_ST93	157	7177630	not tested		SRR10451366	SAMN08340625	Soil: Ubon,Thailand	2007	1	1	2	1	1	4	1	93
Bp1805_INT2-BP68_pseudomallei_ST93	135	7196873	not tested		SRR10451340	SAMN08340649	Soil: Ubon,Thailand	2007	1	1	2	1	1	4	1	93
Bp1993_INT2-BP256_pseudomallei_ST93	130	7176068	not tested		SRR10451437	SAMN08340712	Soil: Ubon,Thailand	2007	1	1	2	1	1	4	1	93
Bp2010_INT2-BP273_pseudomallei_ST93	131	7174384	not tested		SRR10451423	SAMN08340725	Soil: Ubon,Thailand	2007	1	1	2	1	1	4	1	93
Bp8876_INT2-BP127_pseudomallei_ST93	118	7167009	Low	GCA_001977865	SRR10451406	SAMN08340740	Soil: Ubon,Thailand	2007	1	1	2	1	1	4	1	93
Bp1808_INT2-BP71_pseudomallei_ST93	139	7153007	not tested		SRR10451337	SAMN08340651	Soil: Ubon,Thailand	2007	1	1	2	1	1	4	1	93
Bp1782_INT2-BP45_pseudomallei_ST93	114	6811068	not tested		SRR10451360	SAMN08340630	Soil: Ubon,Thailand	2007	1	1	2	1	1	4	1	93
Bp1796_INT2-BP59_pseudomallei_ST93	117	7180075	not tested		SRR10451346	SAMN08340643	Soil: Ubon,Thailand	2007	1	1	2	1	1	4	1	93
Bp8893_INT2-BP133_pseudomallei_ST93	122	7168546	Low	GCA_001977055	SRR10451388	SAMN08340757	Soil: Ubon,Thailand	2007	1	1	2	1	1	4	1	93
Bp1776_INT2-BP39_pseudomallei_ST93	225	7174851	not tested		SRR10451367	SAMN08340624	Soil: Ubon,Thailand	2007	1	1	2	1	1	4	1	93
Bp1762_INT2-BP25_pseudomallei_ST93	242	7218359	not tested		SRR10451381	SAMN08340611	Soil: Ubon,Thailand	2007	1	1	2	1	1	4	1	93
Bp1797_INT2-BP60_pseudomallei_ST93	119	7155415	not tested		SRR10451345	SAMN08340644	Soil: Ubon,Thailand	2007	1	1	2	1	1	4	1	93
Bp1791_INT2-BP54_pseudomallei_ST93	120	7178277	not tested		SRR10451352	SAMN08340638	Soil: Ubon,Thailand	2007	1	1	2	1	1	4	1	93
Bp2008_INT2-BP271_pseudomallei_ST93	134	7199906	not tested		SRR10451425	SAMN08340723	Soil: Ubon,Thailand	2007	1	1	2	1	1	4	1	93
Bp1765_INT2-BP28_pseudomallei_ST93	362	7177622	not tested		SRR10451378	SAMN08340614	Soil: Ubon,Thailand	2007	1	1	2	1	1	4	1	93
Bp1819_INT2-BP82_pseudomallei_ST93	124	7157390	not tested		SRR10451326	SAMN08340661	Soil: Ubon,Thailand	2007	1	1	2	1	1	4	1	93
Bp1738_INT2-BP1_pseudomallei_STnovel	223	6966983	not tested		SRR10451464	SAMN08340590	Soil: Ubon,Thailand	2007	3	1	12	1	1	4	1	1820
