# Supplementary material for: Multiple phylogenetically-diverse, differentially-virulent Burkholderia pseudomallei isolated from a single soil sample collected in Thailand
Source: PLoS Negl Trop Dis. 2022 Feb 10;16(2):e0010172. doi: 10.1371/journal.pntd.0010172 (PMC8865643; doi:10.1371/journal.pntd.0010172)
Supplement: S2 Table — (XLSX) [file pntd.0010172.s010.xlsx]

## Sheet: Sheet1
S2 Table: Accession information for a global set of B. pseudomallei genomes
GCA_000011545.1_Burkholderia_pseudomallei_K96243_Complete_Genome
GCA_000012785.1_Burkholderia_pseudomallei_1710b_Complete_Genome
GCA_000015905.1_Burkholderia_pseudomallei_668_Complete_Genome
GCA_000015925.1_Burkholderia_pseudomallei_1106a_Complete_Genome
GCA_000152325.1_Burkholderia_pseudomallei_1655_Scaffold
GCA_000152345.1_Burkholderia_pseudomallei_Pasteur_52237_Scaffold
GCA_000152365.1_Burkholderia_pseudomallei_S13_Scaffold
GCA_000152685.2_Burkholderia_pseudomallei_406e_Scaffold
GCA_000169715.1_Burkholderia_pseudomallei_305_Contig
GCA_000170415.1_Burkholderia_pseudomallei_DM98_Contig
GCA_000170435.1_Burkholderia_pseudomallei_14_Contig
GCA_000170455.1_Burkholderia_pseudomallei_91_Contig
GCA_000170475.1_Burkholderia_pseudomallei_9_Contig
GCA_000170515.1_Burkholderia_pseudomallei_B7210_Contig
GCA_000170535.1_Burkholderia_pseudomallei_7894_Contig
GCA_000170555.1_Burkholderia_pseudomallei_112_Contig
GCA_000170575.1_Burkholderia_pseudomallei_NCTC_13177_NCTC13177_Contig
GCA_000170595.1_Burkholderia_pseudomallei_BCC215_Contig
GCA_000182195.1_Burkholderia_pseudomallei_576_Contig
GCA_000182445.1_Burkholderia_pseudomallei_Pakistan_9_Contig
GCA_000182585.2_Burkholderia_pseudomallei_MSHR346_Chromosome
GCA_000193455.1_Burkholderia_pseudomallei_1710a_Chromosome
GCA_000193475.1_Burkholderia_pseudomallei_1106b_Chromosome
GCA_000195145.1_Burkholderia_pseudomallei_Bp22_Chromosome
GCA_000259735.1_Burkholderia_pseudomallei_1026a_Contig
GCA_000259755.1_Burkholderia_pseudomallei_1258a_Contig
GCA_000259775.1_Burkholderia_pseudomallei_1258b_Contig
GCA_000259795.1_Burkholderia_pseudomallei_354e_Contig
GCA_000259815.1_Burkholderia_pseudomallei_354a_Contig
GCA_000260515.1_Burkholderia_pseudomallei_1026b_Complete_Genome
GCA_000294635.1_Burkholderia_pseudomallei_BPC006_Complete_Genome
GCA_000346205.1_Burkholderia_pseudomallei_MARAN_Scaffold
GCA_000347975.1_Burkholderia_pseudomallei_MSHR1043_Contig
GCA_000350505.1_Burkholderia_pseudomallei_NCTC_13392_Contig
GCA_000401035.1_Burkholderia_pseudomallei_VEL_Contig
GCA_000401055.1_Burkholderia_pseudomallei_THE_Contig
GCA_000401075.1_Burkholderia_pseudomallei_OB_Contig
GCA_000401095.1_Burkholderia_pseudomallei_OS_Contig
GCA_000401115.1_Burkholderia_pseudomallei_CB_Contig
GCA_000401135.1_Burkholderia_pseudomallei_CS_Contig
GCA_000401155.1_Burkholderia_pseudomallei_LMF_Contig
GCA_000402055.1_Burkholderia_pseudomallei_CMS_Scaffold
GCA_000410895.1_Burkholderia_pseudomallei_406e_Contig
GCA_000439695.1_Burkholderia_pseudomallei_MSHR305_Complete_Genome
GCA_000445385.1_Burkholderia_pseudomallei_MSHR338_Contig
GCA_000452945.1_Burkholderia_pseudomallei_MSHR5858_Contig
GCA_000452965.1_Burkholderia_pseudomallei_MSHR5848_Contig
GCA_000452985.1_Burkholderia_pseudomallei_HBPUB10134a_Contig
GCA_000453005.1_Burkholderia_pseudomallei_HBPUB10303a_Contig
GCA_000454565.1_Burkholderia_pseudomallei_NCTC_13392_morphotype_1_Contig
GCA_000454585.1_Burkholderia_pseudomallei_NCTC_13392_morphotype_6_Contig
GCA_000454605.1_Burkholderia_pseudomallei_NCTC_13392_morphotype_3_Contig
GCA_000454625.1_Burkholderia_pseudomallei_NCTC_13392_morphotype_2_Contig
GCA_000454645.1_Burkholderia_pseudomallei_NCTC_13392_morphotype_5_Contig
GCA_000454665.1_Burkholderia_pseudomallei_NCTC_13392_morphotype_7_Contig
GCA_000454685.1_Burkholderia_pseudomallei_NCTC_13392_morphotype_9_Contig
GCA_000454705.1_Burkholderia_pseudomallei_NCTC_13392_morphotype_8_Contig
GCA_000464685.1_Burkholderia_pseudomallei_NCTC_13392_morphotype_10_Contig
GCA_000494855.1_Burkholderia_pseudomallei_NCTC_13179_Complete_Genome
GCA_000500655.1_Burkholderia_pseudomallei_MSHR6137_Contig
GCA_000511895.1_Burkholderia_pseudomallei_NCTC_13178_Complete_Genome
GCA_000511915.1_Burkholderia_pseudomallei_NAU20B_16_Complete_Genome
GCA_000520895.1_Burkholderia_pseudomallei_MSHR511_Complete_Genome
GCA_000521645.1_Burkholderia_pseudomallei_MSHR146_Complete_Genome
GCA_000583835.1_Burkholderia_pseudomallei_MSHR520_Complete_Genome
GCA_000648335.1_Burkholderia_pseudomallei_PB08298010_Contig
GCA_000648355.1_Burkholderia_pseudomallei_4900CFPatient1_Contig
GCA_000714875.1_Burkholderia_pseudomallei_MSHR5855_Contig
GCA_000755765.1_Burkholderia_pseudomallei_BDP_Complete_Genome
GCA_000755825.1_Burkholderia_pseudomallei_BSR_Complete_Genome
GCA_000755905.1_Burkholderia_pseudomallei_HBPUB10303a_Complete_Genome
GCA_000755925.1_Burkholderia_pseudomallei_HBPUB10134a_Complete_Genome
GCA_000755945.1_Burkholderia_pseudomallei_MSHR5858_Complete_Genome
GCA_000755965.1_Burkholderia_pseudomallei_MSHR5848_Complete_Genome
GCA_000756065.1_Burkholderia_pseudomallei_MSHR5855_Complete_Genome
GCA_000756085.1_Burkholderia_pseudomallei_BGR_Complete_Genome
GCA_000756105.1_Burkholderia_pseudomallei_MSHR346_Chromosome
GCA_000756125.1_Burkholderia_pseudomallei_Mahidol_1106a_Complete_Genome
GCA_000756145.1_Burkholderia_pseudomallei_1106a_Complete_Genome
GCA_000756165.1_Burkholderia_pseudomallei_MSHR1655_Complete_Genome
GCA_000756185.1_Burkholderia_pseudomallei_576_Complete_Genome
GCA_000756905.1_Burkholderia_pseudomallei_BDD_Scaffold
GCA_000756915.1_Burkholderia_pseudomallei_BDZ_Scaffold
GCA_000756925.1_Burkholderia_pseudomallei_BEB_Scaffold
GCA_000756975.1_Burkholderia_pseudomallei_BED_Scaffold
GCA_000756985.1_Burkholderia_pseudomallei_BEF_Scaffold
GCA_000757015.2_Burkholderia_pseudomallei_PHLS_112_Complete_Genome
GCA_000757035.2_Burkholderia_pseudomallei_Pasteur_52237_Complete_Genome
GCA_000757055.1_Burkholderia_pseudomallei_BDI_Scaffold
GCA_000757075.1_Burkholderia_pseudomallei_BDM_Scaffold
GCA_000757095.1_Burkholderia_pseudomallei_BDE_Scaffold
GCA_000757105.1_Burkholderia_pseudomallei_BDT_Scaffold
GCA_000757145.1_Burkholderia_pseudomallei_BFD_Scaffold
GCA_000757165.1_Burkholderia_pseudomallei_BGH_Scaffold
GCA_000757175.1_Burkholderia_pseudomallei_BGQ_Scaffold
GCA_000757185.1_Burkholderia_pseudomallei_BGS_Scaffold
GCA_000757225.1_Burkholderia_pseudomallei_BEC_Scaffold
GCA_000757235.1_Burkholderia_pseudomallei_BEG_Scaffold
GCA_000757245.1_Burkholderia_pseudomallei_BEH_Scaffold
GCA_000757255.1_Burkholderia_pseudomallei_BGJ_Scaffold
GCA_000757305.1_Burkholderia_pseudomallei_BES_Scaffold
GCA_000757325.1_Burkholderia_pseudomallei_PFGE_B_T6_Scaffold
GCA_000763555.1_Burkholderia_pseudomallei_BGK_Chromosome
GCA_000764575.1_Burkholderia_pseudomallei_NAU35A_3_Complete_Genome
GCA_000770395.1_Burkholderia_pseudomallei_MSHR62_Complete_Genome
GCA_000770415.1_Burkholderia_pseudomallei_MSHR2243_Chromosome
GCA_000770435.1_Burkholderia_pseudomallei_MSHR1153_Chromosome
GCA_000770455.1_Burkholderia_pseudomallei_B03_Complete_Genome
GCA_000770475.1_Burkholderia_pseudomallei_MSHR3965_Chromosome
GCA_000770495.1_Burkholderia_pseudomallei_TSV_48_Complete_Genome
GCA_000770515.1_Burkholderia_pseudomallei_K42_Complete_Genome
GCA_000770535.1_Burkholderia_pseudomallei_A79A_Complete_Genome
GCA_000770565.1_Burkholderia_pseudomallei_TSV202_Complete_Genome
GCA_000773075.1_Burkholderia_pseudomallei_MSHR7504_Contig
GCA_000773085.1_Burkholderia_pseudomallei_MSHR5608_Contig
GCA_000773145.1_Burkholderia_pseudomallei_MSHR7343_Contig
GCA_000773155.1_Burkholderia_pseudomallei_MSHR5609_Contig
GCA_000773165.1_Burkholderia_pseudomallei_MSHR5613_Contig
GCA_000773215.1_Burkholderia_pseudomallei_MSHR5569_Contig
GCA_000773235.1_Burkholderia_pseudomallei_ABCPW_107_Contig
GCA_000773255.1_Burkholderia_pseudomallei_MSHR5492_Contig
GCA_000773275.1_Burkholderia_pseudomallei_MSHR4378_Contig
GCA_000773295.1_Burkholderia_pseudomallei_MSHR4868_Contig
GCA_000773305.1_Burkholderia_pseudomallei_MSHR7527_Contig
GCA_000773335.1_Burkholderia_pseudomallei_MSHR5596_Contig
GCA_000773345.1_Burkholderia_pseudomallei_MSHR3997_Contig
GCA_000773355.1_Burkholderia_pseudomallei_MSHR7498_Contig
GCA_000773365.1_Burkholderia_pseudomallei_MSHR7334_Contig
GCA_000773415.1_Burkholderia_pseudomallei_MSHR7500_Contig
GCA_000774165.1_Burkholderia_pseudomallei_MSHR543_Scaffold
GCA_000774175.1_Burkholderia_pseudomallei_MSHR983_Scaffold
GCA_000774185.1_Burkholderia_pseudomallei_MSHR4304_Scaffold
GCA_000774195.1_Burkholderia_pseudomallei_MSHR465J_Scaffold
GCA_000774245.1_Burkholderia_pseudomallei_MSHR4372_Scaffold
GCA_000774255.1_Burkholderia_pseudomallei_TSV_43_Scaffold
GCA_000774265.1_Burkholderia_pseudomallei_MSHR4377_Scaffold
GCA_000774275.1_Burkholderia_pseudomallei_MSHR4300_Scaffold
GCA_000774325.1_Burkholderia_pseudomallei_MSHR4503_Scaffold
GCA_000774335.1_Burkholderia_pseudomallei_MSHR4032_Scaffold
GCA_000774345.1_Burkholderia_pseudomallei_MSHR4462_Scaffold
GCA_000774385.1_Burkholderia_pseudomallei_MSHR3951_Scaffold
GCA_000774395.1_Burkholderia_pseudomallei_MSHR4003_Scaffold
GCA_000774405.1_Burkholderia_pseudomallei_ABCPW_91_Scaffold
GCA_000774415.1_Burkholderia_pseudomallei_MSHR4308_Scaffold
GCA_000774465.1_Burkholderia_pseudomallei_MSHR4299_Scaffold
GCA_000774475.1_Burkholderia_pseudomallei_MSHR3964_Scaffold
GCA_000774485.1_Burkholderia_pseudomallei_TSV_31_Scaffold
GCA_000774495.1_Burkholderia_pseudomallei_ABCPW_30_Scaffold
GCA_000774545.1_Burkholderia_pseudomallei_BDU_2_Scaffold
GCA_000774555.1_Burkholderia_pseudomallei_MSHR4012_Scaffold
GCA_000774565.1_Burkholderia_pseudomallei_MSHR4375_Scaffold
GCA_000774575.1_Burkholderia_pseudomallei_MSHR3960_Scaffold
GCA_000774625.1_Burkholderia_pseudomallei_TSV_25_Scaffold
GCA_000774635.1_Burkholderia_pseudomallei_MSHR4303_Scaffold
GCA_000774645.1_Burkholderia_pseudomallei_MSHR4000_Scaffold
GCA_000774685.1_Burkholderia_pseudomallei_MSHR684_Scaffold
GCA_000774695.1_Burkholderia_pseudomallei_MSHR303_Scaffold
GCA_000774705.1_Burkholderia_pseudomallei_MSHR3458_Scaffold
GCA_000774715.1_Burkholderia_pseudomallei_MSHR2990_Scaffold
GCA_000774765.1_Burkholderia_pseudomallei_MSHR1357_Scaffold
GCA_000774785.1_Burkholderia_pseudomallei_MSHR733_Scaffold
GCA_000774795.1_Burkholderia_pseudomallei_MSHR3016_Scaffold
GCA_000774805.1_Burkholderia_pseudomallei_MSHR1000_Scaffold
GCA_000774815.1_Burkholderia_pseudomallei_MSHR2451_Scaffold
GCA_000774865.1_Burkholderia_pseudomallei_MSHR456_Scaffold
GCA_000774875.1_Burkholderia_pseudomallei_MSHR332_Scaffold
GCA_000774885.1_Burkholderia_pseudomallei_MSHR640_Scaffold
GCA_000774895.1_Burkholderia_pseudomallei_MSHR449_Scaffold
GCA_000774945.1_Burkholderia_pseudomallei_MSHR4009_Scaffold
GCA_000774955.1_Burkholderia_pseudomallei_MSHR4018_Scaffold
GCA_000774965.1_Burkholderia_pseudomallei_ABCPW_1_Scaffold
GCA_000774975.1_Burkholderia_pseudomallei_MSHR44_Scaffold
GCA_000775025.1_Burkholderia_pseudomallei_MSHR3709_Scaffold
GCA_000775035.1_Burkholderia_pseudomallei_MSHR3335_Scaffold
GCA_000775045.1_Burkholderia_pseudomallei_MSHR2138_Scaffold
GCA_000775085.1_Burkholderia_pseudomallei_TSV28_Contig
GCA_000775095.1_Burkholderia_pseudomallei_TSV5_Contig
GCA_000775105.1_Burkholderia_pseudomallei_TSV32_Contig
GCA_000775115.1_Burkholderia_pseudomallei_TSV44_Contig
GCA_000775165.1_Burkholderia_pseudomallei_MSHR435_Chromosome
GCA_000775655.1_Burkholderia_pseudomallei_MSHR1029_Scaffold
GCA_000775675.1_Burkholderia_pseudomallei_A79C_Contig
GCA_000775685.1_Burkholderia_pseudomallei_A79D_Contig
GCA_000932075.1_Burkholderia_pseudomallei_QCMRI_BP07_Contig
GCA_000932085.1_Burkholderia_pseudomallei_QCMRI_BP13_Contig
GCA_000932095.1_Burkholderia_pseudomallei_QCMRI_BP28_Contig
GCA_000932105.1_Burkholderia_pseudomallei_QCMRI_BP18_Scaffold
GCA_000932145.1_Burkholderia_pseudomallei_QCMRI_BP32_Scaffold
GCA_000953095.1_Burkholderia_pseudomallei_3921_Complete_Genome
GCA_000954175.1_Burkholderia_pseudomallei_vgh07_Complete_Genome
GCA_000959125.1_Burkholderia_pseudomallei_1026b_Complete_Genome
GCA_000959145.1_Burkholderia_pseudomallei_406e_Complete_Genome
GCA_000959185.1_Burkholderia_pseudomallei_MSHR840_Complete_Genome
GCA_000959205.1_Burkholderia_pseudomallei_MSHR491_Complete_Genome
GCA_000959225.1_Burkholderia_pseudomallei_MSHR2543_Complete_Genome
GCA_000959265.1_Burkholderia_pseudomallei_7894_Complete_Genome
GCA_000959285.1_Burkholderia_pseudomallei_K96243_Complete_Genome
GCA_000959305.1_Burkholderia_pseudomallei_MSHR668_Complete_Genome
GCA_000959345.1_Burkholderia_pseudomallei_PB08298010_Complete_Genome
GCA_000961535.1_Burkholderia_pseudomallei_MSHR5107_Scaffold
GCA_000970935.1_Burkholderia_pseudomallei_MSHR1328_Chromosome
GCA_000970955.1_Burkholderia_pseudomallei_MSHR1079_Chromosome
GCA_000981285.2_Burkholderia_pseudomallei_cm_manipal_Contig
GCA_001182265.1_Burkholderia_pseudomallei_EY6_Scaffold
GCA_001182285.1_Burkholderia_pseudomallei_ATCC_23343_Scaffold
GCA_001182305.1_Burkholderia_pseudomallei_HA_Scaffold
GCA_001182325.1_Burkholderia_pseudomallei_147_Scaffold
GCA_001186165.1_Burkholderia_pseudomallei_MSHR0169_Scaffold
GCA_001191815.1_Burkholderia_pseudomallei_C32_Scaffold
GCA_001192415.1_Burkholderia_pseudomallei_C36_Scaffold
GCA_001192815.1_Burkholderia_pseudomallei_C58_Scaffold
GCA_001193035.1_Burkholderia_pseudomallei_C30_Scaffold
GCA_001193375.1_Burkholderia_pseudomallei_4044_138_Scaffold
GCA_001193615.1_Burkholderia_pseudomallei_C11_Scaffold
GCA_001193655.1_Burkholderia_pseudomallei_C54_Scaffold
GCA_001194765.1_Burkholderia_pseudomallei_C52_Scaffold
GCA_001194905.1_Burkholderia_pseudomallei_D1_9033_5008_Scaffold
GCA_001195065.1_Burkholderia_pseudomallei_E25_Scaffold
GCA_001195465.1_Burkholderia_pseudomallei_10_96_Scaffold
GCA_001196125.1_Burkholderia_pseudomallei_C31_Scaffold
GCA_001196775.1_Burkholderia_pseudomallei_C50_Scaffold
GCA_001197015.1_Burkholderia_pseudomallei_C17_Scaffold
GCA_001197235.1_Burkholderia_pseudomallei_6_96_Scaffold
GCA_001197355.1_Burkholderia_pseudomallei_15_40_Scaffold
GCA_001197775.1_Burkholderia_pseudomallei_C3_Scaffold
GCA_001197795.1_Burkholderia_pseudomallei_C44_Scaffold
GCA_001197955.1_Burkholderia_pseudomallei_488_Scaffold
GCA_001198755.1_Burkholderia_pseudomallei_12_40_Scaffold
GCA_001199035.1_Burkholderia_pseudomallei_DR08726_01_Scaffold
GCA_001199195.1_Burkholderia_pseudomallei_C51_Scaffold
GCA_001199695.1_Burkholderia_pseudomallei_C68_Scaffold
GCA_001199735.1_Burkholderia_pseudomallei_DR13450_01_Scaffold
GCA_001199815.1_Burkholderia_pseudomallei_C28_Scaffold
GCA_001199855.1_Burkholderia_pseudomallei_K1127_7244_293_Scaffold
GCA_001200615.1_Burkholderia_pseudomallei_C1_Scaffold
GCA_001200935.1_Burkholderia_pseudomallei_504_96_Scaffold
GCA_001202135.1_Burkholderia_pseudomallei_P166_04_Scaffold
GCA_001202415.1_Burkholderia_pseudomallei_C48_Scaffold
GCA_001202895.1_Burkholderia_pseudomallei_P171_04_Scaffold
GCA_001203375.1_Burkholderia_pseudomallei_56_Scaffold
GCA_001203735.1_Burkholderia_pseudomallei_DB61901_00_Scaffold
GCA_001204155.1_Burkholderia_pseudomallei_15_96_Scaffold
GCA_001204275.1_Burkholderia_pseudomallei_P165_04_Scaffold
GCA_001204455.1_Burkholderia_pseudomallei_4033_10_Scaffold
GCA_001204515.1_Burkholderia_pseudomallei_C69_Scaffold
GCA_001205635.1_Burkholderia_pseudomallei_P164_04_Scaffold
GCA_001205935.1_Burkholderia_pseudomallei_C22_Scaffold
GCA_001206455.1_Burkholderia_pseudomallei_G_Shepherd_Scaffold
GCA_001206495.1_Burkholderia_pseudomallei_C70_Scaffold
GCA_001207035.1_Burkholderia_pseudomallei_EB_6103_04_Scaffold
GCA_001207055.1_Burkholderia_pseudomallei_P170_04_Scaffold
GCA_001207675.1_Burkholderia_pseudomallei_C66_Scaffold
GCA_001207785.1_Burkholderia_pseudomallei_EY2_Scaffold
GCA_001208265.1_Burkholderia_pseudomallei_107_Scaffold
GCA_001208545.1_Burkholderia_pseudomallei_C13_Scaffold
GCA_001209045.1_Burkholderia_pseudomallei_EY10_Scaffold
GCA_001209325.1_Burkholderia_pseudomallei_SW9_Scaffold
GCA_001209405.1_Burkholderia_pseudomallei_C15_Scaffold
GCA_001209505.1_Burkholderia_pseudomallei_C21_Scaffold
GCA_001209525.1_Burkholderia_pseudomallei_17_Scaffold
GCA_001210025.1_Burkholderia_pseudomallei_D7_3230_3018_Scaffold
GCA_001210645.1_Burkholderia_pseudomallei_4086_21_Scaffold
GCA_001210705.1_Burkholderia_pseudomallei_C16_Scaffold
GCA_001210965.1_Burkholderia_pseudomallei_C42_Scaffold
GCA_001211245.1_Burkholderia_pseudomallei_561_Scaffold
GCA_001211305.1_Burkholderia_pseudomallei_P163_04_Scaffold
GCA_001211345.1_Burkholderia_pseudomallei_C62_Scaffold
GCA_001211385.1_Burkholderia_pseudomallei_DB19897_02_Scaffold
GCA_001211405.1_Burkholderia_pseudomallei_C26_Scaffold
GCA_001211505.1_Burkholderia_pseudomallei_C53_Scaffold
GCA_001211565.1_Burkholderia_pseudomallei_C10_Scaffold
GCA_001211705.1_Burkholderia_pseudomallei_P169_04_Scaffold
GCA_001211865.1_Burkholderia_pseudomallei_C29_Scaffold
GCA_001212025.1_Burkholderia_pseudomallei_C2_Scaffold
GCA_001212065.1_Burkholderia_pseudomallei_P6_Scaffold
GCA_001212185.1_Burkholderia_pseudomallei_21_96_Scaffold
GCA_001212265.1_Burkholderia_pseudomallei_8_Scaffold
GCA_001212325.1_Burkholderia_pseudomallei_C25_Scaffold
GCA_001212405.1_Burkholderia_pseudomallei_EY1_Scaffold
GCA_001212465.1_Burkholderia_pseudomallei_2_96_Scaffold
GCA_001212705.1_Burkholderia_pseudomallei_EY3_Scaffold
GCA_001233045.1_Burkholderia_pseudomallei_23_96_Contig
GCA_001262275.1_Burkholderia_pseudomallei_4094_225_Scaffold
GCA_001262315.1_Burkholderia_pseudomallei_457_96_Scaffold
GCA_001262355.1_Burkholderia_pseudomallei_ATCC_15682_Scaffold
GCA_001270725.1_Burkholderia_pseudomallei_ST1381_Scaffold
GCA_001275585.1_Burkholderia_pseudomallei_350105_Chromosome
GCA_001277875.1_Burkholderia_pseudomallei_vgh16R_Complete_Genome
GCA_001277895.1_Burkholderia_pseudomallei_vgh16W_Complete_Genome
GCA_001277975.1_Burkholderia_pseudomallei_982_Complete_Genome
GCA_001318245.1_Burkholderia_pseudomallei_Bp1651_Complete_Genome
GCA_001320065.1_Burkholderia_pseudomallei_EY8_Scaffold
GCA_001320105.1_Burkholderia_pseudomallei_4094_0081_Scaffold
GCA_001320145.1_Burkholderia_pseudomallei_115_Scaffold
GCA_001320185.1_Burkholderia_pseudomallei_4_Scaffold
GCA_001320215.1_Burkholderia_pseudomallei_6_Scaffold
GCA_001320255.1_Burkholderia_pseudomallei_JAM_Scaffold
GCA_001320285.1_Burkholderia_pseudomallei_20_Scaffold
GCA_001320325.1_Burkholderia_pseudomallei_AH4_Scaffold
GCA_001320365.1_Burkholderia_pseudomallei_59_Scaffold
GCA_001320395.1_Burkholderia_pseudomallei_612_Scaffold
GCA_001320425.1_Burkholderia_pseudomallei_AH3_Scaffold
GCA_001320465.1_Burkholderia_pseudomallei_11_Scaffold
GCA_001320505.1_Burkholderia_pseudomallei_EB5661_Scaffold
GCA_001320545.1_Burkholderia_pseudomallei_KAS_Scaffold
GCA_001320585.1_Burkholderia_pseudomallei_54_Scaffold
GCA_001320615.1_Burkholderia_pseudomallei_EM1157_Scaffold
GCA_001320645.1_Burkholderia_pseudomallei_48_Scaffold
GCA_001320685.1_Burkholderia_pseudomallei_27_96_Scaffold
GCA_001320725.1_Burkholderia_pseudomallei_4090_0390_Scaffold
GCA_001320755.1_Burkholderia_pseudomallei_33_Scaffold
GCA_001320795.1_Burkholderia_pseudomallei_10_Scaffold
GCA_001320825.1_Burkholderia_pseudomallei_C37_Scaffold
GCA_001320865.1_Burkholderia_pseudomallei_C61_Scaffold
GCA_001320905.1_Burkholderia_pseudomallei_C6_Scaffold
GCA_001320945.1_Burkholderia_pseudomallei_C4_Scaffold
GCA_001320985.1_Burkholderia_pseudomallei_C9_Scaffold
GCA_001321015.1_Burkholderia_pseudomallei_C7_Scaffold
GCA_001321045.1_Burkholderia_pseudomallei_C8_Scaffold
GCA_001321065.1_Burkholderia_pseudomallei_C12_Scaffold
GCA_001321085.1_Burkholderia_pseudomallei_C46_Scaffold
GCA_001321105.1_Burkholderia_pseudomallei_C45_Scaffold
GCA_001321125.1_Burkholderia_pseudomallei_C43_Scaffold
GCA_001321145.1_Burkholderia_pseudomallei_C47_Scaffold
GCA_001321165.1_Burkholderia_pseudomallei_C27_Scaffold
GCA_001321185.1_Burkholderia_pseudomallei_C24_Scaffold
GCA_001321205.1_Burkholderia_pseudomallei_C23_Scaffold
GCA_001321225.1_Burkholderia_pseudomallei_C64_Scaffold
GCA_001321245.1_Burkholderia_pseudomallei_C63_Scaffold
GCA_001321265.1_Burkholderia_pseudomallei_C65_Scaffold
GCA_001321285.1_Burkholderia_pseudomallei_C67_Scaffold
GCA_001321305.1_Burkholderia_pseudomallei_C14_Scaffold
GCA_001321325.1_Burkholderia_pseudomallei_C18_Scaffold
GCA_001321345.1_Burkholderia_pseudomallei_C20_Scaffold
GCA_001321365.1_Burkholderia_pseudomallei_C19_Scaffold
GCA_001321385.1_Burkholderia_pseudomallei_C49_Scaffold
GCA_001321405.1_Burkholderia_pseudomallei_C57_Scaffold
GCA_001321425.1_Burkholderia_pseudomallei_C59_Scaffold
GCA_001321445.1_Burkholderia_pseudomallei_C60_Scaffold
GCA_001321465.1_Burkholderia_pseudomallei_C41_Scaffold
GCA_001321485.1_Burkholderia_pseudomallei_C56_Scaffold
GCA_001321505.1_Burkholderia_pseudomallei_C39_Scaffold
GCA_001321525.1_Burkholderia_pseudomallei_C40_Scaffold
GCA_001321545.1_Burkholderia_pseudomallei_C38_Scaffold
GCA_001321565.1_Burkholderia_pseudomallei_C35_Scaffold
GCA_001321585.1_Burkholderia_pseudomallei_C33_Scaffold
GCA_001321605.1_Burkholderia_pseudomallei_C34_Scaffold
GCA_001321625.1_Burkholderia_pseudomallei_C55_Scaffold
GCA_001326895.1_Burkholderia_pseudomallei_2746b_Scaffold
GCA_001326915.1_Burkholderia_pseudomallei_DM15342_00_Scaffold
GCA_001326935.1_Burkholderia_pseudomallei_EY4_Scaffold
GCA_001326955.1_Burkholderia_pseudomallei_EY5_Scaffold
GCA_001326975.1_Burkholderia_pseudomallei_153_Scaffold
GCA_001326995.1_Burkholderia_pseudomallei_EM2107_Scaffold
GCA_001327015.1_Burkholderia_pseudomallei_4009_19_Scaffold
GCA_001327035.1_Burkholderia_pseudomallei_DB30729_00_Scaffold
GCA_001327055.1_Burkholderia_pseudomallei_77_96_Scaffold
GCA_001327075.1_Burkholderia_pseudomallei_497_96_Scaffold
GCA_001327095.1_Burkholderia_pseudomallei_EM10266_01_Scaffold
GCA_001327115.1_Burkholderia_pseudomallei_17_96_Scaffold
GCA_001327135.1_Burkholderia_pseudomallei_EY7_Scaffold
GCA_001327155.1_Burkholderia_pseudomallei_35_96_Scaffold
GCA_001327175.1_Burkholderia_pseudomallei_D10_7310_3154_Scaffold
GCA_001327195.1_Burkholderia_pseudomallei_I6_4043_3096_Scaffold
GCA_001327215.1_Burkholderia_pseudomallei_DB_Scaffold
GCA_001327235.1_Burkholderia_pseudomallei_DC_Scaffold
GCA_001327255.1_Burkholderia_pseudomallei_Soil_Scaffold
GCA_001327275.1_Burkholderia_pseudomallei_D6_8346_3058_Scaffold
GCA_001327295.1_Burkholderia_pseudomallei_109_96_Scaffold
GCA_001327315.1_Burkholderia_pseudomallei_490_Scaffold
GCA_001327335.1_Burkholderia_pseudomallei_78_96_Scaffold
GCA_001327355.1_Burkholderia_pseudomallei_79_96_Scaffold
GCA_001327375.1_Burkholderia_pseudomallei_15_10_Scaffold
GCA_001327395.1_Burkholderia_pseudomallei_708a_Scaffold
GCA_001327415.1_Burkholderia_pseudomallei_BRI_Scaffold
GCA_001327435.1_Burkholderia_pseudomallei_E8_Scaffold
GCA_001327455.1_Burkholderia_pseudomallei_EY9_Scaffold
GCA_001327475.1_Burkholderia_pseudomallei_SW1_Scaffold
GCA_001327495.1_Burkholderia_pseudomallei_TRF661_Scaffold
GCA_001327515.1_Burkholderia_pseudomallei_P157_04_Scaffold
GCA_001327535.1_Burkholderia_pseudomallei_35_Scaffold
GCA_001327555.1_Burkholderia_pseudomallei_E0387_Scaffold
GCA_001327575.1_Burkholderia_pseudomallei_AH1_Scaffold
GCA_001445635.1_Burkholderia_pseudomallei_RF43Bp22_Contig
GCA_001445855.1_Burkholderia_pseudomallei_Gu1909a_Contig
GCA_001445865.1_Burkholderia_pseudomallei_MSHR1950_Contig
GCA_001445875.1_Burkholderia_pseudomallei_RF67BP1_Contig
GCA_001445915.1_Burkholderia_pseudomallei_RF6BP15_Contig
GCA_001445925.1_Burkholderia_pseudomallei_NRF80Bp1_Contig
GCA_001445955.1_Burkholderia_pseudomallei_MSHR465a_Contig
GCA_001445975.1_Burkholderia_pseudomallei_NAU14B6_Contig
GCA_001445985.1_Burkholderia_pseudomallei_NAU20B16_Contig
GCA_001446005.1_Burkholderia_pseudomallei_NAU24B3_Contig
GCA_001446035.1_Burkholderia_pseudomallei_NAU44A6_Contig
GCA_001446055.1_Burkholderia_pseudomallei_NCTC_13178_Contig
GCA_001446075.1_Burkholderia_pseudomallei_NCTC_13179_Contig
GCA_001446095.1_Burkholderia_pseudomallei_PHLS9_Contig
GCA_001446115.1_Burkholderia_pseudomallei_RF85Bp37_Contig
GCA_001446125.1_Burkholderia_pseudomallei_RNS3Bp1_Contig
GCA_001446155.1_Burkholderia_pseudomallei_RNS7Bp6_Contig
GCA_001446175.1_Burkholderia_pseudomallei_Songkhla34W2_Contig
GCA_001611585.1_Burkholderia_pseudomallei_PtBps01_Scaffold
GCA_001637005.1_Burkholderia_pseudomallei_NAU33A_5_Contig
GCA_001637015.1_Burkholderia_pseudomallei_NAU21B_13_Contig
GCA_001637025.1_Burkholderia_pseudomallei_NAU35B_7_Contig
GCA_001642555.1_Burkholderia_pseudomallei_PHLS6_Contig
GCA_001695715.1_Burkholderia_pseudomallei_M1_Complete_Genome
GCA_001695735.1_Burkholderia_pseudomallei_MS_Complete_Genome
GCA_001885195.1_Burkholderia_pseudomallei_VB976100_Complete_Genome
GCA_001887555.1_Burkholderia_pseudomallei_Burk178_Type1_Complete_Genome
GCA_001887575.1_Burkholderia_pseudomallei_Burk178_Type2_Complete_Genome
GCA_001905265.1_Burkholderia_pseudomallei_110_Scaffold
GCA_001974745.1_Burkholderia_pseudomallei_MSHR6522_Chromosome
GCA_001975065.1_Burkholderia_pseudomallei_MSHR7929_Complete_Genome
GCA_001975085.1_Burkholderia_pseudomallei_MSHR6755_Complete_Genome
GCA_001975105.1_Burkholderia_pseudomallei_MSHR5864_Complete_Genome
GCA_001975125.1_Burkholderia_pseudomallei_MSHR4083_Complete_Genome
GCA_001975145.1_Burkholderia_pseudomallei_MSHR3763_Complete_Genome
GCA_001976165.1_Burkholderia_pseudomallei_2002721738_Contig
GCA_001976175.1_Burkholderia_pseudomallei_2002721712_Contig
GCA_001976185.1_Burkholderia_pseudomallei_2002721784_Contig
GCA_001976195.1_Burkholderia_pseudomallei_2002721183_Contig
GCA_001976245.1_Burkholderia_pseudomallei_2002721787_Contig
GCA_001976255.1_Burkholderia_pseudomallei_2002721772_Contig
GCA_001976265.1_Burkholderia_pseudomallei_2002721788_Contig
GCA_001976275.1_Burkholderia_pseudomallei_3904b_Contig
GCA_001976325.1_Burkholderia_pseudomallei_3913a_Contig
GCA_001976335.1_Burkholderia_pseudomallei_4151a_Contig
GCA_001976345.1_Burkholderia_pseudomallei_3943a_Contig
GCA_001976385.1_Burkholderia_pseudomallei_2002721786_Contig
GCA_001976395.1_Burkholderia_pseudomallei_2002721741_Contig
GCA_001976405.1_Burkholderia_pseudomallei_2002721785_Contig
GCA_001976415.1_Burkholderia_pseudomallei_2002721740_Contig
GCA_001976465.1_Burkholderia_pseudomallei_2002721789_Contig
GCA_001976475.1_Burkholderia_pseudomallei_4027a_Contig
GCA_001976485.1_Burkholderia_pseudomallei_4069a_Contig
GCA_001976495.1_Burkholderia_pseudomallei_4032a_Contig
GCA_001976545.1_Burkholderia_pseudomallei_4108a_Contig
GCA_001976565.1_Burkholderia_pseudomallei_4147a_Contig
GCA_001976575.1_Burkholderia_pseudomallei_4114a_Contig
GCA_001976585.1_Burkholderia_pseudomallei_4112a_Contig
GCA_001976625.1_Burkholderia_pseudomallei_4169d_Contig
GCA_001976645.1_Burkholderia_pseudomallei_4179a_Contig
GCA_001976655.1_Burkholderia_pseudomallei_4166a_Contig
GCA_001976675.1_Burkholderia_pseudomallei_4263b_Contig
GCA_001976685.1_Burkholderia_pseudomallei_4175a_Contig
GCA_001976725.1_Burkholderia_pseudomallei_4187a_Contig
GCA_001976735.1_Burkholderia_pseudomallei_4191a_Contig
GCA_001976755.1_Burkholderia_pseudomallei_3944b_Contig
GCA_001976785.1_Burkholderia_pseudomallei_3997a_Contig
GCA_001976805.1_Burkholderia_pseudomallei_RF6_BP26_Contig
GCA_001976815.1_Burkholderia_pseudomallei_RF6_BP2_Contig
GCA_001976825.1_Burkholderia_pseudomallei_RF6_BP15_Contig
GCA_001976865.1_Burkholderia_pseudomallei_RF8_BP2_Contig
GCA_001976885.1_Burkholderia_pseudomallei_RF8_BP5_Contig
GCA_001976895.1_Burkholderia_pseudomallei_RF49_BP2_Contig
GCA_001976905.1_Burkholderia_pseudomallei_RF43_BP22_Contig
GCA_001976925.1_Burkholderia_pseudomallei_NRF57_BP67_Contig
GCA_001976965.1_Burkholderia_pseudomallei_RF62_BP41_Contig
GCA_001976975.1_Burkholderia_pseudomallei_NRF60_BP4_Contig
GCA_001977005.1_Burkholderia_pseudomallei_INT2_BP24_Contig
GCA_001977015.1_Burkholderia_pseudomallei_INT2_BP38_Contig
GCA_001977045.1_Burkholderia_pseudomallei_INT2_BP61_Contig
GCA_001977055.1_Burkholderia_pseudomallei_INT2_BP133_Contig
GCA_001977085.1_Burkholderia_pseudomallei_INT4_BP18_Contig
GCA_001977095.1_Burkholderia_pseudomallei_319a_Contig
GCA_001977125.1_Burkholderia_pseudomallei_RNS7_Bp6_Contig
GCA_001977135.1_Burkholderia_pseudomallei_RNS3_Bp1_Contig
GCA_001977165.1_Burkholderia_pseudomallei_RNS8_BP1_Contig
GCA_001977185.1_Burkholderia_pseudomallei_Ubon_P19_Bp57_Contig
GCA_001977195.1_Burkholderia_pseudomallei_Ubon_P19_Bp25_Contig
GCA_001977225.1_Burkholderia_pseudomallei_Ubon_P19_Bp45_Contig
GCA_001977245.1_Burkholderia_pseudomallei_Ubon_P23_Bp05_Contig
GCA_001977265.1_Burkholderia_pseudomallei_Ubon_P23_Bp21_Contig
GCA_001977275.1_Burkholderia_pseudomallei_Ubon_P45_Bp30_Contig
GCA_001977285.1_Burkholderia_pseudomallei_Ubon_P23_Bp20_Contig
GCA_001977325.1_Burkholderia_pseudomallei_MSHR0730_Contig
GCA_001977345.1_Burkholderia_pseudomallei_MSHR0644_Contig
GCA_001977365.1_Burkholderia_pseudomallei_MSHR0503_Contig
GCA_001977375.1_Burkholderia_pseudomallei_4210a_Contig
GCA_001977385.1_Burkholderia_pseudomallei_4228b_Contig
GCA_001977425.1_Burkholderia_pseudomallei_RF4_BP80_Contig
GCA_001977435.1_Burkholderia_pseudomallei_RF44_BP52_Contig
GCA_001977465.1_Burkholderia_pseudomallei_RF49_BP5_Contig
GCA_001977475.1_Burkholderia_pseudomallei_RF49_BP7_Contig
GCA_001977495.1_Burkholderia_pseudomallei_NRF57_BP22_Contig
GCA_001977525.1_Burkholderia_pseudomallei_NRF57_BP62_Contig
GCA_001977545.1_Burkholderia_pseudomallei_NRF57_BP64_Contig
GCA_001977565.1_Burkholderia_pseudomallei_RF61_BP2_Contig
GCA_001977575.1_Burkholderia_pseudomallei_NRF60_BP3_Contig
GCA_001977605.1_Burkholderia_pseudomallei_RF63_BP1_Contig
GCA_001977615.1_Burkholderia_pseudomallei_RF63_BP2_Contig
GCA_001977645.1_Burkholderia_pseudomallei_RF67_BP1_Contig
GCA_001977655.1_Burkholderia_pseudomallei_RF68_BP5_Contig
GCA_001977675.1_Burkholderia_pseudomallei_NRF77_BP3_Contig
GCA_001977695.1_Burkholderia_pseudomallei_SBCT_RF80_BP1_Contig
GCA_001977725.1_Burkholderia_pseudomallei_RF85_BP37_Contig
GCA_001977735.1_Burkholderia_pseudomallei_INT2_BP12_Contig
GCA_001977745.1_Burkholderia_pseudomallei_RF87_BP2_Contig
GCA_001977785.1_Burkholderia_pseudomallei_INT2_BP89_Contig
GCA_001977805.1_Burkholderia_pseudomallei_INT2_BP102_Contig
GCA_001977815.1_Burkholderia_pseudomallei_INT2_BP105_Contig
GCA_001977825.1_Burkholderia_pseudomallei_INT2_BP100_Contig
GCA_001977865.1_Burkholderia_pseudomallei_INT2_BP127_Contig
GCA_001977875.1_Burkholderia_pseudomallei_INT2_BP175_Contig
GCA_001977885.1_Burkholderia_pseudomallei_INT2_BP184_Contig
GCA_001977915.1_Burkholderia_pseudomallei_INT2_BP214_Contig
GCA_001977945.1_Burkholderia_pseudomallei_INT2_BP217_Contig
GCA_001977955.1_Burkholderia_pseudomallei_INT2_BP241_Contig
GCA_001977975.1_Burkholderia_pseudomallei_INT2_BP235_Contig
GCA_001978005.1_Burkholderia_pseudomallei_INT2_BP264_Contig
GCA_001978015.1_Burkholderia_pseudomallei_Ubon_P19_Bp11_Contig
GCA_001978045.1_Burkholderia_pseudomallei_Ubon_P19_Bp34_Contig
GCA_001978055.1_Burkholderia_pseudomallei_Ubon_P23_Bp38_Contig
GCA_001978085.1_Burkholderia_pseudomallei_Ubon_P44_Bp11_Contig
GCA_001978105.1_Burkholderia_pseudomallei_Ubon_P44_Bp26_Contig
GCA_001978115.1_Burkholderia_pseudomallei_Ubon_P44_Bp10_Contig
GCA_001978125.1_Burkholderia_pseudomallei_Ubon_P44_Bp34_Contig
GCA_001978165.1_Burkholderia_pseudomallei_MSHR0487_Contig
GCA_001978175.1_Burkholderia_pseudomallei_Ubon_P45_Bp25_Contig
GCA_001978185.1_Burkholderia_pseudomallei_MSHR0465A_Contig
GCA_001978205.1_Burkholderia_pseudomallei_MSHR0776_Contig
GCA_001978245.1_Burkholderia_pseudomallei_NAU2B_1_Contig
GCA_001978265.1_Burkholderia_pseudomallei_NAU2B_6_Contig
GCA_001978285.1_Burkholderia_pseudomallei_NAU2B_5_Contig
GCA_001978295.1_Burkholderia_pseudomallei_NAU2B_8_Contig
GCA_001978325.1_Burkholderia_pseudomallei_NAU2B_11_Contig
GCA_001978345.1_Burkholderia_pseudomallei_NAU2B_9_Contig
GCA_001978365.1_Burkholderia_pseudomallei_NAU13B_1_Contig
GCA_001978385.1_Burkholderia_pseudomallei_NAU2B_12_Contig
GCA_001978405.1_Burkholderia_pseudomallei_NAU14A_1_Contig
GCA_001978415.1_Burkholderia_pseudomallei_NAU14A_2_Contig
GCA_001978445.1_Burkholderia_pseudomallei_NAU14A_4_Contig
GCA_001978455.1_Burkholderia_pseudomallei_NAU14A_5_Contig
GCA_001978485.1_Burkholderia_pseudomallei_NAU14A_10_Contig
GCA_001978505.1_Burkholderia_pseudomallei_NAU14A_8_Contig
GCA_001978515.1_Burkholderia_pseudomallei_NAU14B_1_Contig
GCA_001978525.1_Burkholderia_pseudomallei_NAU14B_2_Contig
GCA_001978565.1_Burkholderia_pseudomallei_NAU14B_3_Contig
GCA_001978585.1_Burkholderia_pseudomallei_NAU14B_5_Contig
GCA_001978605.1_Burkholderia_pseudomallei_NAU14B_6_Contig
GCA_001978615.1_Burkholderia_pseudomallei_NAU14B_8_Contig
GCA_001978635.1_Burkholderia_pseudomallei_NAU14B_9_Contig
GCA_001978665.1_Burkholderia_pseudomallei_NAU14B_10_Contig
GCA_001978675.1_Burkholderia_pseudomallei_NAU20B_5_Contig
GCA_001978705.1_Burkholderia_pseudomallei_NAU20B_2_Contig
GCA_001978725.1_Burkholderia_pseudomallei_NAU20B_8_Contig
GCA_001978745.1_Burkholderia_pseudomallei_NAU21B_4_Contig
GCA_001978765.1_Burkholderia_pseudomallei_NAU21B_3_Contig
GCA_001978785.1_Burkholderia_pseudomallei_NAU21B_7_Contig
GCA_001978795.1_Burkholderia_pseudomallei_NAU21B_11_Contig
GCA_001978825.1_Burkholderia_pseudomallei_NAU22A_3_Contig
GCA_001978835.1_Burkholderia_pseudomallei_NAU22A_5_Contig
GCA_001978865.1_Burkholderia_pseudomallei_NAU22B_1_Contig
GCA_001978875.1_Burkholderia_pseudomallei_NAU24B_3_Contig
GCA_001978905.1_Burkholderia_pseudomallei_NAU33A_6_Contig
GCA_001978925.1_Burkholderia_pseudomallei_NAU35A_2_Contig
GCA_001978935.1_Burkholderia_pseudomallei_NAU35A_4_Contig
GCA_001978965.1_Burkholderia_pseudomallei_NAU35B_2_Contig
GCA_001978985.1_Burkholderia_pseudomallei_NAU35B_3_Contig
GCA_001978995.1_Burkholderia_pseudomallei_NAU44A_2_Contig
GCA_001979015.1_Burkholderia_pseudomallei_NAU35B_4_Contig
GCA_001979045.1_Burkholderia_pseudomallei_NAU44A_6_Contig
GCA_001979065.1_Burkholderia_pseudomallei_NAU44A_9_Contig
GCA_001979085.1_Burkholderia_pseudomallei_MSHR0099_Contig
GCA_001979105.1_Burkholderia_pseudomallei_MSHR0073_Contig
GCA_001979115.1_Burkholderia_pseudomallei_MSHR0800_Contig
GCA_001979135.1_Burkholderia_pseudomallei_MSHR0952_Contig
GCA_001979165.1_Burkholderia_pseudomallei_MSHR2053_Contig
GCA_001979175.1_Burkholderia_pseudomallei_MSHR1048_Contig
GCA_001979195.1_Burkholderia_pseudomallei_MSHR0663_Contig
GCA_001979215.1_Burkholderia_pseudomallei_MSHR1218_Contig
GCA_001979245.1_Burkholderia_pseudomallei_MSHR1418_Contig
GCA_001979255.1_Burkholderia_pseudomallei_MSHR1821_Contig
GCA_001979275.1_Burkholderia_pseudomallei_MSHR1286_Contig
GCA_001979285.1_Burkholderia_pseudomallei_MSHR1290_Contig
GCA_001979325.1_Burkholderia_pseudomallei_MSHR1300_Contig
GCA_001979335.1_Burkholderia_pseudomallei_MSHR3042_Contig
GCA_001979345.1_Burkholderia_pseudomallei_MSHR0087_Contig
GCA_001979385.1_Burkholderia_pseudomallei_MSHR1088_Contig
GCA_001979405.1_Burkholderia_pseudomallei_MSHR1888_Contig
GCA_001979415.1_Burkholderia_pseudomallei_MSHR1879_Contig
GCA_001979435.1_Burkholderia_pseudomallei_GU_1909A_Contig
GCA_001979455.1_Burkholderia_pseudomallei_GU_2143A_Contig
GCA_001979485.1_Burkholderia_pseudomallei_MSHR0391_Contig
GCA_001979495.1_Burkholderia_pseudomallei_MSHR0376_Contig
GCA_001979505.1_Burkholderia_pseudomallei_MSHR1660_Contig
GCA_001979545.1_Burkholderia_pseudomallei_MSHR0443_Contig
GCA_001979565.1_Burkholderia_pseudomallei_MSHR1670_Contig
GCA_001979585.1_Burkholderia_pseudomallei_MSHR1672_Contig
GCA_001979595.1_Burkholderia_pseudomallei_MSHR1677_Contig
GCA_001979615.1_Burkholderia_pseudomallei_MSHR1676_Contig
GCA_001979645.1_Burkholderia_pseudomallei_MSHR1678_Contig
GCA_001979665.1_Burkholderia_pseudomallei_MSHR1679_Contig
GCA_001979675.1_Burkholderia_pseudomallei_MSHR1682_Contig
GCA_001979695.1_Burkholderia_pseudomallei_MSHR1683_Contig
GCA_001979725.1_Burkholderia_pseudomallei_MSHR1684_Contig
GCA_001979745.1_Burkholderia_pseudomallei_MSHR1685_Contig
GCA_001979755.1_Burkholderia_pseudomallei_MSHR1688_Contig
GCA_001979765.1_Burkholderia_pseudomallei_MSHR2845_Contig
GCA_001979805.1_Burkholderia_pseudomallei_MSHR2849_Contig
GCA_001979815.1_Burkholderia_pseudomallei_MSHR3107_Contig
GCA_001979835.1_Burkholderia_pseudomallei_MSHR3106_Contig
GCA_001979865.1_Burkholderia_pseudomallei_MSHR3030_Contig
GCA_001979885.1_Burkholderia_pseudomallei_MSHR1289_Contig
GCA_001979895.1_Burkholderia_pseudomallei_MSHR0232_Contig
GCA_001979905.1_Burkholderia_pseudomallei_MSHR0200_Contig
GCA_001979945.1_Burkholderia_pseudomallei_MSHR0295_Contig
GCA_001979965.1_Burkholderia_pseudomallei_MSHR0474_Contig
GCA_001979975.1_Burkholderia_pseudomallei_MSHR0347_Contig
GCA_001979995.1_Burkholderia_pseudomallei_MSHR1079_Contig
GCA_001980025.1_Burkholderia_pseudomallei_PHLS_9_Contig
GCA_001980045.1_Burkholderia_pseudomallei_MSHR0445A_Contig
GCA_001980065.1_Burkholderia_pseudomallei_MSHR0296_Contig
GCA_001980075.1_Burkholderia_pseudomallei_MSHR0120_Contig
GCA_001980105.1_Burkholderia_pseudomallei_MSHR0911_Contig
GCA_001980125.1_Burkholderia_pseudomallei_MSHR2825_Contig
GCA_001980145.1_Burkholderia_pseudomallei_MSHR3499_Contig
GCA_001980155.1_Burkholderia_pseudomallei_MSHR3662_Contig
GCA_001980175.1_Burkholderia_pseudomallei_MSHR3841_Contig
GCA_001980205.1_Burkholderia_pseudomallei_MSHR3876_Contig
GCA_001980215.1_Burkholderia_pseudomallei_MSHR3998_Contig
GCA_001980245.1_Burkholderia_pseudomallei_MSHR4250_Contig
GCA_001980265.1_Burkholderia_pseudomallei_MSHR3974_Contig
GCA_001980275.1_Burkholderia_pseudomallei_MSHR4301_Contig
GCA_001980305.1_Burkholderia_pseudomallei_MSHR4483_Contig
GCA_001980315.1_Burkholderia_pseudomallei_MSHR4504_Contig
GCA_001980335.1_Burkholderia_pseudomallei_MSHR4637_Contig
GCA_001980365.1_Burkholderia_pseudomallei_MSHR4638_Contig
GCA_001980385.1_Burkholderia_pseudomallei_MSHR4735_Contig
GCA_001980395.1_Burkholderia_pseudomallei_MSHR4736_Contig
GCA_001980425.1_Burkholderia_pseudomallei_MSHR4737_Contig
GCA_001980435.1_Burkholderia_pseudomallei_MSHR4738_Contig
GCA_001980465.1_Burkholderia_pseudomallei_MSHR4749_Contig
GCA_001980485.1_Burkholderia_pseudomallei_MSHR4750_Contig
GCA_001980495.1_Burkholderia_pseudomallei_MSHR1141_Contig
GCA_001980515.1_Burkholderia_pseudomallei_DW10_Contig
GCA_001980545.1_Burkholderia_pseudomallei_DW7_Contig
GCA_001980565.1_Burkholderia_pseudomallei_NAU33A_4_Contig
GCA_001980585.1_Burkholderia_pseudomallei_MSHR5089_Contig
GCA_001980605.1_Burkholderia_pseudomallei_MSHR5093_Contig
GCA_001980625.1_Burkholderia_pseudomallei_MSHR5086_Contig
GCA_001980645.1_Burkholderia_pseudomallei_MSHR5100_Contig
GCA_001980655.1_Burkholderia_pseudomallei_MSHR5104_Contig
GCA_001980675.1_Burkholderia_pseudomallei_MSHR5105_Contig
GCA_001980695.1_Burkholderia_pseudomallei_5598b_Contig
GCA_001980725.1_Burkholderia_pseudomallei_316a_Contig
GCA_001980735.1_Burkholderia_pseudomallei_5598ci_Contig
GCA_001980755.1_Burkholderia_pseudomallei_316c_Contig
GCA_001980775.1_Burkholderia_pseudomallei_402a_Contig
GCA_001980805.1_Burkholderia_pseudomallei_577cii_Scaffold
GCA_001980815.1_Burkholderia_pseudomallei_577ci_Contig
GCA_001980835.1_Burkholderia_pseudomallei_577d_Contig
GCA_001980845.1_Burkholderia_pseudomallei_858ai_Contig
GCA_001980885.1_Burkholderia_pseudomallei_858d_Contig
GCA_001980895.1_Burkholderia_pseudomallei_942a_Contig
GCA_001980905.1_Burkholderia_pseudomallei_979bi_Contig
GCA_001980915.1_Burkholderia_pseudomallei_975d_Contig
GCA_001980965.1_Burkholderia_pseudomallei_984a_Contig
GCA_001980985.1_Burkholderia_pseudomallei_979bii_Contig
GCA_001980995.1_Burkholderia_pseudomallei_2374a_Contig
GCA_001981025.1_Burkholderia_pseudomallei_2374b_Contig
GCA_001981045.1_Burkholderia_pseudomallei_2381a_Contig
GCA_001981055.1_Burkholderia_pseudomallei_2381c_Contig
GCA_001981085.1_Burkholderia_pseudomallei_3964b_Contig
GCA_001981105.1_Burkholderia_pseudomallei_3013c_Contig
GCA_001981125.1_Burkholderia_pseudomallei_3964d_Contig
GCA_001981135.1_Burkholderia_pseudomallei_3964c_Contig
GCA_001981165.1_Burkholderia_pseudomallei_4095a_Contig
GCA_001981185.1_Burkholderia_pseudomallei_4226b_Contig
GCA_001981195.1_Burkholderia_pseudomallei_4226c_Contig
GCA_002110925.1_Burkholderia_pseudomallei_2002721684_Chromosome
GCA_002110945.1_Burkholderia_pseudomallei_2008724734_Complete_Genome
GCA_002110965.1_Burkholderia_pseudomallei_2011756295_Complete_Genome
GCA_002110985.1_Burkholderia_pseudomallei_2011756296_Chromosome
GCA_002111005.1_Burkholderia_pseudomallei_2013746878_Complete_Genome
GCA_002111025.1_Burkholderia_pseudomallei_2013833055_Complete_Genome
GCA_002111045.1_Burkholderia_pseudomallei_3000015237_Complete_Genome
GCA_002111065.1_Burkholderia_pseudomallei_2002721100_Chromosome
GCA_002111085.1_Burkholderia_pseudomallei_2002721184_Complete_Genome
GCA_002111105.1_Burkholderia_pseudomallei_2002734728_Complete_Genome
GCA_002111125.1_Burkholderia_pseudomallei_2008724860_Complete_Genome
GCA_002111145.1_Burkholderia_pseudomallei_2010007509_Complete_Genome
GCA_002111165.1_Burkholderia_pseudomallei_2011756189_Complete_Genome
GCA_002111185.1_Burkholderia_pseudomallei_2013746776_Chromosome
GCA_002111205.1_Burkholderia_pseudomallei_2013746777_Complete_Genome
GCA_002111225.1_Burkholderia_pseudomallei_2013746811_Complete_Genome
GCA_002111245.1_Burkholderia_pseudomallei_2013746877_Complete_Genome
GCA_002111265.1_Burkholderia_pseudomallei_2013833057_Complete_Genome
GCA_002111285.1_Burkholderia_pseudomallei_3000047530_Complete_Genome
GCA_002111305.1_Burkholderia_pseudomallei_3000465972_Complete_Genome
GCA_002111325.1_Burkholderia_pseudomallei_2002721123_Complete_Genome
GCA_002111345.1_Burkholderia_pseudomallei_2002721171_Complete_Genome
GCA_002111365.1_Burkholderia_pseudomallei_2008724758_Complete_Genome
GCA_002111385.1_Burkholderia_pseudomallei_3000015486_Complete_Genome
GCA_002113945.1_Burkholderia_pseudomallei_2014002816_Contig
GCA_002115385.1_Burkholderia_pseudomallei_2008724644_Contig
GCA_002245325.2_Burkholderia_pseudomallei_H0901_Contig
GCA_002803555.1_Burkholderia_pseudomallei_V1504_Scaffold
GCA_002803595.1_Burkholderia_pseudomallei_V1512_Scaffold
GCA_002843645.1_Burkholderia_pseudomallei_MSHR1435_Complete_Genome
GCA_002860065.1_Burkholderia_pseudomallei_14M0960418_Complete_Genome
GCA_002880835.1_Burkholderia_pseudomallei_NAU35A3_Contig
GCA_002880845.1_Burkholderia_pseudomallei_MSHR800_Contig
GCA_002880855.1_Burkholderia_pseudomallei_319a_Contig
GCA_002880915.1_Burkholderia_pseudomallei_DL2_Contig
GCA_002880925.1_Burkholderia_pseudomallei_DL35_Contig
GCA_002880955.1_Burkholderia_pseudomallei_MSHR87_Contig
GCA_002880965.1_Burkholderia_pseudomallei_DL34_Contig
GCA_002880985.1_Burkholderia_pseudomallei_DL17_Contig
GCA_002881015.1_Burkholderia_pseudomallei_STW_214_Contig
GCA_002881035.1_Burkholderia_pseudomallei_USAMRU_Malaysia_17_Contig
GCA_002881055.1_Burkholderia_pseudomallei_NAU2B9_Contig
GCA_002881075.1_Burkholderia_pseudomallei_Smith_002025_Contig
GCA_002881115.1_Burkholderia_pseudomallei_INT2_Bp24_Contig
GCA_002881135.1_Burkholderia_pseudomallei_MSHR952_Contig
GCA_002887835.1_Burkholderia_pseudomallei_MSHR296_Contig
GCA_002887855.1_Burkholderia_pseudomallei_MSHR503_Contig
GCA_002887875.1_Burkholderia_pseudomallei_MSHR487_Contig
GCA_002887885.1_Burkholderia_pseudomallei_MSHR139_Contig
GCA_002887895.1_Burkholderia_pseudomallei_DL36_Contig
GCA_002887935.1_Burkholderia_pseudomallei_Gu2143a_Contig
GCA_002887955.1_Burkholderia_pseudomallei_MSHR2543_Contig
GCA_002887965.1_Burkholderia_pseudomallei_MSHR338_Contig
GCA_002887975.1_Burkholderia_pseudomallei_MSHR730_Contig
GCA_002888015.1_Burkholderia_pseudomallei_MSHR491_Contig
GCA_002888045.1_Burkholderia_pseudomallei_MSHR511_Contig
GCA_002888055.1_Burkholderia_pseudomallei_MSHR146_Contig
GCA_002888115.1_Burkholderia_pseudomallei_DL28_Contig
GCA_002888135.1_Burkholderia_pseudomallei_INT4_Bp18_Contig
GCA_002888155.1_Burkholderia_pseudomallei_NAU14B1_Contig
GCA_002888195.1_Burkholderia_pseudomallei_MSHR840_Contig
GCA_002888255.1_Burkholderia_pseudomallei_INT2_Bp91_Contig
GCA_002888275.1_Burkholderia_pseudomallei_MSHR2053_Contig
GCA_002888285.1_Burkholderia_pseudomallei_MSHR1079_Contig
GCA_002888365.1_Burkholderia_pseudomallei_INT2_Bp184_Contig
GCA_002900605.1_Burkholderia_pseudomallei_TOML_Contig
GCA_002900625.1_Burkholderia_pseudomallei_TOMS_Contig
GCA_002900645.1_Burkholderia_pseudomallei_VL_Contig
GCA_002900665.1_Burkholderia_pseudomallei_VS_Contig
GCA_002920945.1_Burkholderia_pseudomallei_UM137_Contig
GCA_002920995.1_Burkholderia_pseudomallei_UM117_Contig
GCA_002921005.1_Burkholderia_pseudomallei_UM129_Contig
GCA_002921015.1_Burkholderia_pseudomallei_UMC108_Contig
GCA_002921055.1_Burkholderia_pseudomallei_UM136_Contig
GCA_002921075.1_Burkholderia_pseudomallei_UMC107_Contig
GCA_002921105.1_Burkholderia_pseudomallei_UMC106_Contig
GCA_003268075.1_Burkholderia_pseudomallei_4811_Scaffold
GCA_003268095.1_Burkholderia_pseudomallei_4811R_Scaffold
GCA_003268105.1_Burkholderia_pseudomallei_1701_Scaffold
GCA_003268115.1_Burkholderia_pseudomallei_4802_Scaffold
GCA_003268175.1_Burkholderia_pseudomallei_4802R_Scaffold
GCA_003268455.1_Burkholderia_pseudomallei_QCMRI_BP11_Scaffold
GCA_003268465.1_Burkholderia_pseudomallei_MSHR0913_Scaffold
GCA_003420645.1_Burkholderia_pseudomallei_K96243_LSTHM_Scaffold
GCA_003420685.1_Burkholderia_pseudomallei_K96243_Dstl_1_Scaffold
GCA_003420695.1_Burkholderia_pseudomallei_K96243_Exeter_Scaffold
GCA_003432445.1_Burkholderia_pseudomallei_K96243_Dstl_2_Scaffold
GCA_003445415.1_Burkholderia_pseudomallei_9_Complete_Genome
GCA_003546995.3_Burkholderia_pseudomallei_H10_Chromosome
GCA_003547015.1_Burkholderia_pseudomallei_R15_Complete_Genome
GCA_003547035.1_Burkholderia_pseudomallei_D286_Complete_Genome
GCA_003547055.1_Burkholderia_pseudomallei_PMC2000_Complete_Genome
GCA_003583425.1_Burkholderia_pseudomallei_3001162207_Contig
GCA_003583435.1_Burkholderia_pseudomallei_3001161896_Contig
GCA_003584055.1_Burkholderia_pseudomallei_3001161892_Contig
GCA_003584065.1_Burkholderia_pseudomallei_3001161891_Contig
GCA_003606245.1_Burkholderia_pseudomallei_BPHN1_Complete_Genome
GCA_003798245.1_Burkholderia_pseudomallei_FDAARGOS_593_Complete_Genome
GCA_003798265.1_Burkholderia_pseudomallei_FDAARGOS_592_Complete_Genome
GCA_003798365.1_Burkholderia_pseudomallei_FDAARGOS_594_Complete_Genome
GCA_003813825.1_Burkholderia_pseudomallei_Bp9112_Contig
GCA_003813945.1_Burkholderia_pseudomallei_Bp9050_Contig
GCA_003852635.1_Burkholderia_pseudomallei_FDAARGOS_591_Chromosome
GCA_003854325.1_Burkholderia_pseudomallei_Bp9110_Contig
GCA_003858035.1_Burkholderia_pseudomallei_Bp9039_Contig
GCA_003944665.1_Burkholderia_pseudomallei_Bp9107_Contig
GCA_004123025.1_Burkholderia_pseudomallei_JW270_Contig
GCA_004323015.1_Burkholderia_pseudomallei_BPs110_Complete_Genome
GCA_004323035.1_Burkholderia_pseudomallei_BPs111_Complete_Genome
GCA_004348055.1_Burkholderia_pseudomallei_BPs115_Complete_Genome
GCA_004348075.1_Burkholderia_pseudomallei_BPs116_Complete_Genome
GCA_004360045.1_Burkholderia_pseudomallei_C_Contig
GCA_004360055.1_Burkholderia_pseudomallei_A2_Contig
GCA_004360065.1_Burkholderia_pseudomallei_B2_Contig
GCA_004360075.1_Burkholderia_pseudomallei_B1_Contig
GCA_004360125.1_Burkholderia_pseudomallei_A1_Contig
GCA_004360205.1_Burkholderia_pseudomallei_MAA2018_Contig
GCA_004367665.1_Burkholderia_pseudomallei_BPs114_Complete_Genome
GCA_004367685.1_Burkholderia_pseudomallei_BPs123_Complete_Genome
GCA_004367705.1_Burkholderia_pseudomallei_BPs112_Complete_Genome
GCA_004367725.1_Burkholderia_pseudomallei_BPs133_Complete_Genome
GCA_004526325.1_Burkholderia_pseudomallei_BPs122_Complete_Genome
GCA_004842085.1_Burkholderia_pseudomallei_HNBP001_Complete_Genome
GCA_005853645.1_Burkholderia_pseudomallei_VB3253_Complete_Genome
GCA_005862325.1_Burkholderia_pseudomallei_VB2514_Complete_Genome
GCA_006381895.1_Burkholderia_pseudomallei_BP_3504_Contig
GCA_006382045.1_Burkholderia_pseudomallei_BP_6887_Contig
GCA_006382085.1_Burkholderia_pseudomallei_BP_6260_Contig
GCA_006383055.1_Burkholderia_pseudomallei_BP_23_Contig
GCA_006385955.1_Burkholderia_pseudomallei_ZUSM_Contig
GCA_006538545.1_Burkholderia_pseudomallei_WRAIR_286_Contig
GCA_006542565.1_Burkholderia_pseudomallei_InDRE_1Son2018_Chromosome
GCA_006542585.1_Burkholderia_pseudomallei_InDRE_2Son2018_Chromosome
GCA_007995115.1_Burkholderia_pseudomallei_3001546678_Contig
GCA_008693285.1_Burkholderia_pseudomallei_MSHR0643_Contig
GCA_008728255.1_Burkholderia_pseudomallei_Yap6_Complete_Genome
GCA_008728275.1_Burkholderia_pseudomallei_Yap7_Complete_Genome
GCA_008728295.1_Burkholderia_pseudomallei_Yap5_Complete_Genome
GCA_008728315.1_Burkholderia_pseudomallei_Yap4_Complete_Genome
GCA_008728335.1_Burkholderia_pseudomallei_Yap3a_Complete_Genome
GCA_008728355.1_Burkholderia_pseudomallei_Yap2a_Complete_Genome
GCA_008728375.1_Burkholderia_pseudomallei_Yap1_Complete_Genome
GCA_009360935.1_Burkholderia_pseudomallei_Yap3d_Contig
GCA_009360955.1_Burkholderia_pseudomallei_Yap2e_Contig
GCA_009360965.1_Burkholderia_pseudomallei_Yap3b_Contig
GCA_009360975.1_Burkholderia_pseudomallei_Yap3c_Contig
GCA_009360985.1_Burkholderia_pseudomallei_Yap2d_Contig
GCA_009361035.1_Burkholderia_pseudomallei_Yap2c_Contig
GCA_009361075.1_Burkholderia_pseudomallei_Yap2b_Contig
GCA_900006245.1_Burkholderia_pseudomallei_413_Scaffold
GCA_900446265.1_Burkholderia_pseudomallei_NCTC6700_Contig
GCA_900591225.1_Burkholderia_pseudomallei_HBPUB10003A_Scaffold
GCA_900591235.1_Burkholderia_pseudomallei_HBPUB10002A_Scaffold
GCA_900591245.1_Burkholderia_pseudomallei_HBPUB10004A_Scaffold
GCA_900591255.1_Burkholderia_pseudomallei_HBPUB10005C_Scaffold
GCA_900591265.1_Burkholderia_pseudomallei_HBPUB10006A_Contig
GCA_900591275.1_Burkholderia_pseudomallei_HBPUB10007A_Contig
GCA_900591285.1_Burkholderia_pseudomallei_HBPUB10008A_Scaffold
GCA_900591295.1_Burkholderia_pseudomallei_HBPUB10009B_Scaffold
GCA_900591305.1_Burkholderia_pseudomallei_HBPUB10010B_Scaffold
GCA_900591315.1_Burkholderia_pseudomallei_HBPUB10011A_Scaffold
GCA_900591325.1_Burkholderia_pseudomallei_HBPUB10017A_Scaffold
GCA_900591335.1_Burkholderia_pseudomallei_HBPUB10013A_Scaffold
GCA_900591345.1_Burkholderia_pseudomallei_HBPUB10019A_Scaffold
GCA_900591355.1_Burkholderia_pseudomallei_HBPUB10018A_Scaffold
GCA_900591365.1_Burkholderia_pseudomallei_HBPUB10016A_Scaffold
GCA_900591375.1_Burkholderia_pseudomallei_HBPUB10020A_Scaffold
GCA_900591385.1_Burkholderia_pseudomallei_HBPUB10021A_Scaffold
GCA_900591395.1_Burkholderia_pseudomallei_HBPUB10014A_Scaffold
GCA_900591405.1_Burkholderia_pseudomallei_HBPUB10023A_Scaffold
GCA_900591415.1_Burkholderia_pseudomallei_HBPUB10022A_Scaffold
GCA_900591425.1_Burkholderia_pseudomallei_HBPUB10029A_Scaffold
GCA_900591435.1_Burkholderia_pseudomallei_HBPUB10027B_Scaffold
GCA_900591445.1_Burkholderia_pseudomallei_HBPUB10030B_Scaffold
GCA_900591455.1_Burkholderia_pseudomallei_HBPUB10026A_Scaffold
GCA_900591465.1_Burkholderia_pseudomallei_HBPUB10028A_Scaffold
GCA_900591475.1_Burkholderia_pseudomallei_HBPUB10031C_Scaffold
GCA_900591485.1_Burkholderia_pseudomallei_HBPUB10024A_Contig
GCA_900591495.1_Burkholderia_pseudomallei_HBPUB10032B_Scaffold
GCA_900591505.1_Burkholderia_pseudomallei_HBPUB10033A_Scaffold
GCA_900591515.1_Burkholderia_pseudomallei_HBPUB10034A_Contig
GCA_900591525.1_Burkholderia_pseudomallei_HBPUB10039A_Scaffold
GCA_900591535.1_Burkholderia_pseudomallei_HBPUB10035A_Scaffold
GCA_900591545.1_Burkholderia_pseudomallei_HBPUB10037A_Scaffold
GCA_900591555.1_Burkholderia_pseudomallei_HBPUB10047A_Scaffold
GCA_900591565.1_Burkholderia_pseudomallei_HBPUB10040A_Scaffold
GCA_900591575.1_Burkholderia_pseudomallei_HBPUB10048A_Scaffold
GCA_900591585.1_Burkholderia_pseudomallei_HBPUB10050F_Scaffold
GCA_900591595.1_Burkholderia_pseudomallei_HBPUB10052A_Scaffold
GCA_900591605.1_Burkholderia_pseudomallei_HBPUB10055C_Scaffold
GCA_900591615.1_Burkholderia_pseudomallei_HBPUB10051B_Scaffold
GCA_900591625.1_Burkholderia_pseudomallei_HBPUB10058A_Scaffold
GCA_900591635.1_Burkholderia_pseudomallei_HBPUB10056A_Scaffold
GCA_900591645.1_Burkholderia_pseudomallei_HBPUB10065C_Contig
GCA_900591655.1_Burkholderia_pseudomallei_HBPUB10070B_Scaffold
GCA_900591665.1_Burkholderia_pseudomallei_HBPUB10071C_Scaffold
GCA_900591675.1_Burkholderia_pseudomallei_HBPUB10059A_Scaffold
GCA_900591685.1_Burkholderia_pseudomallei_HBPUB10064A_Scaffold
GCA_900591695.1_Burkholderia_pseudomallei_HBPUB10072A_Scaffold
GCA_900591705.1_Burkholderia_pseudomallei_HBPUB10067B_Scaffold
GCA_900591715.1_Burkholderia_pseudomallei_HBPUB10061A_Scaffold
GCA_900591725.1_Burkholderia_pseudomallei_HBPUB10073A_Scaffold
GCA_900591735.1_Burkholderia_pseudomallei_HBPUB10074A_Scaffold
GCA_900591745.1_Burkholderia_pseudomallei_HBPUB10084A_Scaffold
GCA_900591755.1_Burkholderia_pseudomallei_HBPUB10086A_Scaffold
GCA_900591765.1_Burkholderia_pseudomallei_HBPUB10083A_Scaffold
GCA_900591775.1_Burkholderia_pseudomallei_HBPUB10093A_Scaffold
GCA_900591785.1_Burkholderia_pseudomallei_HBPUB10098B_Scaffold
GCA_900591795.1_Burkholderia_pseudomallei_HBPUB10096A_Scaffold
GCA_900591805.1_Burkholderia_pseudomallei_HBPUB10100A_Scaffold
GCA_900591815.1_Burkholderia_pseudomallei_HBPUB10094B_Scaffold
GCA_900591825.1_Burkholderia_pseudomallei_HBPUB10101A_Scaffold
GCA_900591835.1_Burkholderia_pseudomallei_HBPUB10102A_Scaffold
GCA_900591845.1_Burkholderia_pseudomallei_HBPUB10105A_Scaffold
GCA_900591855.1_Burkholderia_pseudomallei_HBPUB10114A_Scaffold
GCA_900591865.1_Burkholderia_pseudomallei_HBPUB10108A_Scaffold
GCA_900591875.1_Burkholderia_pseudomallei_HBPUB10119A_Scaffold
GCA_900591885.1_Burkholderia_pseudomallei_HBPUB10120A_Scaffold
GCA_900591895.1_Burkholderia_pseudomallei_HBPUB10117A_Scaffold
GCA_900591905.1_Burkholderia_pseudomallei_HBPUB10115A_Scaffold
GCA_900591915.1_Burkholderia_pseudomallei_HBPUB10123A_Scaffold
GCA_900591925.1_Burkholderia_pseudomallei_HBPUB10122A_Scaffold
GCA_900591935.1_Burkholderia_pseudomallei_HBPUB10130B_Scaffold
GCA_900591945.1_Burkholderia_pseudomallei_HBPUB10132C_Scaffold
GCA_900591955.1_Burkholderia_pseudomallei_HBPUB10139A_Scaffold
GCA_900591965.1_Burkholderia_pseudomallei_HBPUB10140A_Scaffold
GCA_900591975.1_Burkholderia_pseudomallei_HBPUB10135A_Scaffold
GCA_900591985.1_Burkholderia_pseudomallei_HBPUB10136A_Scaffold
GCA_900591995.1_Burkholderia_pseudomallei_HBPUB10134A_Scaffold
GCA_900592005.1_Burkholderia_pseudomallei_HBPUB10151A_Contig
GCA_900592015.1_Burkholderia_pseudomallei_HBPUB10146A_Scaffold
GCA_900592025.1_Burkholderia_pseudomallei_HBPUB10144B_Scaffold
GCA_900592035.1_Burkholderia_pseudomallei_HBPUB10152A_Scaffold
GCA_900592045.1_Burkholderia_pseudomallei_HBPUB10153B_Scaffold
GCA_900592055.1_Burkholderia_pseudomallei_HBPUB10158A_Scaffold
GCA_900592065.1_Burkholderia_pseudomallei_HBPUB10157A_Scaffold
GCA_900592075.1_Burkholderia_pseudomallei_HBPUB10155C_Contig
GCA_900592085.1_Burkholderia_pseudomallei_HBPUB10156C_Scaffold
GCA_900592095.1_Burkholderia_pseudomallei_HBPUB10161A_Scaffold
GCA_900592105.1_Burkholderia_pseudomallei_HBPUB10164A_Scaffold
GCA_900592115.1_Burkholderia_pseudomallei_HBPUB10171A_Scaffold
GCA_900592125.1_Burkholderia_pseudomallei_HBPUB10165A_Contig
GCA_900592135.1_Burkholderia_pseudomallei_HBPUB10163A_Scaffold
GCA_900592145.1_Burkholderia_pseudomallei_HBPUB10160A_Scaffold
GCA_900592155.1_Burkholderia_pseudomallei_HBPUB10173B_Scaffold
GCA_900592165.1_Burkholderia_pseudomallei_HBPUB10177C_Scaffold
GCA_900592175.1_Burkholderia_pseudomallei_HBPUB10175C_Scaffold
GCA_900592185.1_Burkholderia_pseudomallei_HBPUB10183A_Scaffold
GCA_900592195.1_Burkholderia_pseudomallei_HBPUB10182A_Scaffold
GCA_900592205.1_Burkholderia_pseudomallei_HBPUB10186B_Scaffold
GCA_900592215.1_Burkholderia_pseudomallei_HBPUB10187A_Scaffold
GCA_900592225.1_Burkholderia_pseudomallei_HBPUB10188A_Scaffold
GCA_900592235.1_Burkholderia_pseudomallei_HBPUB10191A_Scaffold
GCA_900592245.1_Burkholderia_pseudomallei_HBPUB10184A_Scaffold
GCA_900592255.1_Burkholderia_pseudomallei_HBPUB10193A_Scaffold
GCA_900592265.1_Burkholderia_pseudomallei_HBPUB10192C_Scaffold
GCA_900592275.1_Burkholderia_pseudomallei_HbPUB10195A_Scaffold
GCA_900592285.1_Burkholderia_pseudomallei_HBPUB10194A_Scaffold
GCA_900592295.1_Burkholderia_pseudomallei_HBPUB10198A_Scaffold
GCA_900592305.1_Burkholderia_pseudomallei_HBPUB10200A_Contig
GCA_900592315.1_Burkholderia_pseudomallei_HBPUB10197A_Scaffold
GCA_900592325.1_Burkholderia_pseudomallei_HBPUB10206A_Contig
GCA_900592335.1_Burkholderia_pseudomallei_HBPUB10202A_Scaffold
GCA_900592345.1_Burkholderia_pseudomallei_HBPUB10196A_Scaffold
GCA_900592355.1_Burkholderia_pseudomallei_HBPUB10201B_Contig
GCA_900592365.1_Burkholderia_pseudomallei_HBPUB10199A_Scaffold
GCA_900592375.1_Burkholderia_pseudomallei_HBPUB10208A_Scaffold
GCA_900592385.1_Burkholderia_pseudomallei_HBPUB10207A_Contig
GCA_900592395.1_Burkholderia_pseudomallei_HBPUB10211A_Scaffold
GCA_900592405.1_Burkholderia_pseudomallei_HBPUB10212A_Scaffold
GCA_900592415.1_Burkholderia_pseudomallei_HBPUB10213D_Scaffold
GCA_900592425.1_Burkholderia_pseudomallei_HBPUB10216A_Scaffold
GCA_900592435.1_Burkholderia_pseudomallei_HBPUB10224A_Scaffold
GCA_900592445.1_Burkholderia_pseudomallei_HBPUB10228B_Scaffold
GCA_900592455.1_Burkholderia_pseudomallei_HBPUB10215B_Scaffold
GCA_900592465.1_Burkholderia_pseudomallei_HBPUB10217B_Contig
GCA_900592475.1_Burkholderia_pseudomallei_HBPUB10221A_Scaffold
GCA_900592485.1_Burkholderia_pseudomallei_HBPUB10229A_Scaffold
GCA_900592495.1_Burkholderia_pseudomallei_HBPUB10230D_Scaffold
GCA_900592505.1_Burkholderia_pseudomallei_HBPUB10239A_Scaffold
GCA_900592515.1_Burkholderia_pseudomallei_HBPUB10234A_Scaffold
GCA_900592525.1_Burkholderia_pseudomallei_HBPUB10242A_Scaffold
GCA_900592535.1_Burkholderia_pseudomallei_HBPUB10240A_Scaffold
GCA_900592545.1_Burkholderia_pseudomallei_HBPUB10237B_Scaffold
GCA_900592555.1_Burkholderia_pseudomallei_HBPUB10238C_Scaffold
GCA_900592565.1_Burkholderia_pseudomallei_HBPUB10243A_Scaffold
GCA_900592575.1_Burkholderia_pseudomallei_HBPUB10246A_Contig
GCA_900592585.1_Burkholderia_pseudomallei_HBPUB10244A_Scaffold
GCA_900592605.1_Burkholderia_pseudomallei_HBPUB10247A_Scaffold
GCA_900592615.1_Burkholderia_pseudomallei_HBPUB10248A_Scaffold
GCA_900592625.1_Burkholderia_pseudomallei_HBPUB10249B_Contig
GCA_900592635.1_Burkholderia_pseudomallei_HBPUB10255A_Contig
GCA_900592645.1_Burkholderia_pseudomallei_HBPUB10254C_Scaffold
GCA_900592655.1_Burkholderia_pseudomallei_HBPUB10250A_Contig
GCA_900592665.1_Burkholderia_pseudomallei_HBPUB10265B_Contig
GCA_900592675.1_Burkholderia_pseudomallei_HBPUB10260A_Scaffold
GCA_900592685.1_Burkholderia_pseudomallei_HBPUB10263A_Scaffold
GCA_900592695.1_Burkholderia_pseudomallei_HBPUB10269A_Contig
GCA_900592705.1_Burkholderia_pseudomallei_HBPUB10271A_Scaffold
GCA_900592715.1_Burkholderia_pseudomallei_HBPUB10275C_Contig
GCA_900592725.1_Burkholderia_pseudomallei_HBPUB10273A_Contig
GCA_900592735.1_Burkholderia_pseudomallei_HBPUB10279A_Scaffold
GCA_900592745.1_Burkholderia_pseudomallei_HBPUB10276A_Scaffold
GCA_900592755.1_Burkholderia_pseudomallei_HBPUB10281A_Scaffold
GCA_900592765.1_Burkholderia_pseudomallei_HBPUB10277A_Scaffold
GCA_900592775.1_Burkholderia_pseudomallei_HBPUB10282C_Scaffold
GCA_900592785.1_Burkholderia_pseudomallei_HBPUB10283A_Scaffold
GCA_900592795.1_Burkholderia_pseudomallei_HBPUB10298A_Scaffold
GCA_900592805.1_Burkholderia_pseudomallei_HBPUB10302A_Scaffold
GCA_900592815.1_Burkholderia_pseudomallei_HBPUB10297A_Scaffold
GCA_900592825.1_Burkholderia_pseudomallei_HBPUB10299A_Scaffold
GCA_900592835.1_Burkholderia_pseudomallei_HBPUB10303A_Contig
GCA_900592845.1_Burkholderia_pseudomallei_HBPUB10306A_Scaffold
GCA_900592855.1_Burkholderia_pseudomallei_HBPUB10304A_Scaffold
GCA_900592865.1_Burkholderia_pseudomallei_HBPUB10313B_Scaffold
GCA_900592875.1_Burkholderia_pseudomallei_HBPUB10308A_Scaffold
GCA_900592885.1_Burkholderia_pseudomallei_HBPUB10307A_Scaffold
GCA_900592895.1_Burkholderia_pseudomallei_HBPUB10309A_Scaffold
GCA_900592905.1_Burkholderia_pseudomallei_HBPUB10314A_Scaffold
GCA_900592915.1_Burkholderia_pseudomallei_HBPUB10311A_Scaffold
GCA_900592925.1_Burkholderia_pseudomallei_HBPUB10316A_Scaffold
GCA_900592935.1_Burkholderia_pseudomallei_HBPUB10315A_Contig
GCA_900592945.1_Burkholderia_pseudomallei_HBPUB10318B_Scaffold
GCA_900592955.1_Burkholderia_pseudomallei_HBPUB10319A_Scaffold
GCA_900592965.1_Burkholderia_pseudomallei_HBPUB10323A_Scaffold
GCA_900592975.1_Burkholderia_pseudomallei_HBPUB10320A_Contig
GCA_900592985.1_Burkholderia_pseudomallei_HBPUB10325A_Scaffold
GCA_900592995.1_Burkholderia_pseudomallei_HBPUB10324A_Scaffold
GCA_900593005.1_Burkholderia_pseudomallei_HBPUB10334A_Scaffold
GCA_900593015.1_Burkholderia_pseudomallei_HBPUB10326A_Contig
GCA_900593025.1_Burkholderia_pseudomallei_HBPUB10332A_Scaffold
GCA_900593035.1_Burkholderia_pseudomallei_HBPUB10333A_Scaffold
GCA_900593045.1_Burkholderia_pseudomallei_HBPUB10331B_Scaffold
GCA_900593055.1_Burkholderia_pseudomallei_HBPUB10338A_Scaffold
GCA_900593065.1_Burkholderia_pseudomallei_HBPUB10335A_Scaffold
GCA_900593075.1_Burkholderia_pseudomallei_HBPUB10336A_Scaffold
GCA_900593085.1_Burkholderia_pseudomallei_HBPUB10340B_Scaffold
GCA_900593095.1_Burkholderia_pseudomallei_HBPUB10341C_Scaffold
GCA_900593105.1_Burkholderia_pseudomallei_HBPUB10347B_Scaffold
GCA_900593115.1_Burkholderia_pseudomallei_HBPUB10346A_Scaffold
GCA_900593125.1_Burkholderia_pseudomallei_HBPUB10342B_Scaffold
GCA_900593135.1_Burkholderia_pseudomallei_HBPUB10348A_Scaffold
GCA_900593145.1_Burkholderia_pseudomallei_HBPUB10350A_Scaffold
GCA_900593155.1_Burkholderia_pseudomallei_HBPUB10349A_Scaffold
GCA_900593165.1_Burkholderia_pseudomallei_HBPUB10351A_Scaffold
GCA_900593175.1_Burkholderia_pseudomallei_HBPUB10354A_Scaffold
GCA_900593185.1_Burkholderia_pseudomallei_HBPUB10353A_Scaffold
GCA_900593195.1_Burkholderia_pseudomallei_HBPUB10355A_Scaffold
GCA_900593205.1_Burkholderia_pseudomallei_HBPUB10356A_Scaffold
GCA_900593215.1_Burkholderia_pseudomallei_HBPUB10358A_Scaffold
GCA_900593225.1_Burkholderia_pseudomallei_HBPUB10362A_Contig
GCA_900593235.1_Burkholderia_pseudomallei_HBPUB10360B_Contig
GCA_900593245.1_Burkholderia_pseudomallei_HBPUB10361A_Scaffold
GCA_900593255.1_Burkholderia_pseudomallei_HBPUB10365A_Scaffold
GCA_900593265.1_Burkholderia_pseudomallei_HBPUB10366A_Scaffold
GCA_900593275.1_Burkholderia_pseudomallei_HBPUB10369A_Scaffold
GCA_900593285.1_Burkholderia_pseudomallei_HBPUB10371B_Scaffold
GCA_900593295.1_Burkholderia_pseudomallei_HBPUB10370A_Scaffold
GCA_900593305.1_Burkholderia_pseudomallei_HBPUB10376C_Contig
GCA_900593315.1_Burkholderia_pseudomallei_HBPUB10373A_Scaffold
GCA_900593325.1_Burkholderia_pseudomallei_HBPUB10378A_Contig
GCA_900593335.1_Burkholderia_pseudomallei_HBPUB10385A_Scaffold
GCA_900593345.1_Burkholderia_pseudomallei_HBPUB10384A_Scaffold
GCA_900593355.1_Burkholderia_pseudomallei_HBPUB10381C_Scaffold
GCA_900593365.1_Burkholderia_pseudomallei_HBPUB10377A_Contig
GCA_900593375.1_Burkholderia_pseudomallei_HBPUB10386B_Scaffold
GCA_900593385.1_Burkholderia_pseudomallei_HBPUB10389A_Scaffold
GCA_900593395.1_Burkholderia_pseudomallei_HBPUB10387A_Scaffold
GCA_900593405.1_Burkholderia_pseudomallei_HBPUB10388A_Scaffold
GCA_900593415.1_Burkholderia_pseudomallei_HBPUB10390A_Contig
GCA_900593425.1_Burkholderia_pseudomallei_HBPUB10392A_Scaffold
GCA_900593435.1_Burkholderia_pseudomallei_HBPUB10395A_Contig
GCA_900593445.1_Burkholderia_pseudomallei_HBPUB10398A_GS_Scaffold
GCA_900593455.1_Burkholderia_pseudomallei_HBPUB10393A_Scaffold
GCA_900593465.1_Burkholderia_pseudomallei_HBPUB10398A_Scaffold
GCA_900593475.1_Burkholderia_pseudomallei_HBPUB10400A_Scaffold
GCA_900593485.1_Burkholderia_pseudomallei_HBPUB10403A_Scaffold
GCA_900593495.1_Burkholderia_pseudomallei_HBPUB10402A_Scaffold
GCA_900593505.1_Burkholderia_pseudomallei_HBPUB10401A_Contig
GCA_900593515.1_Burkholderia_pseudomallei_HBPUB10405A_Contig
GCA_900593525.1_Burkholderia_pseudomallei_HBPUB10406A_Scaffold
GCA_900593535.1_Burkholderia_pseudomallei_HBPUB10409A_Contig
GCA_900593545.1_Burkholderia_pseudomallei_HBPUB10410A_Scaffold
GCA_900593555.1_Burkholderia_pseudomallei_HBPUB10413B_Scaffold
GCA_900593565.1_Burkholderia_pseudomallei_HBPUB10411A_Scaffold
GCA_900593575.1_Burkholderia_pseudomallei_HBPUB10417A_Scaffold
GCA_900593585.1_Burkholderia_pseudomallei_HBPUB10414A_Scaffold
GCA_900593595.1_Burkholderia_pseudomallei_HBPUB10416A_Scaffold
GCA_900593605.1_Burkholderia_pseudomallei_HBPUB10415D_Scaffold
GCA_900593615.1_Burkholderia_pseudomallei_HBPUB10418A_Scaffold
GCA_900593625.1_Burkholderia_pseudomallei_HBPUB10420A_Contig
GCA_900593635.1_Burkholderia_pseudomallei_HBPUB10431A_Scaffold
GCA_900593645.1_Burkholderia_pseudomallei_HBPUB10430A_Scaffold
GCA_900593655.1_Burkholderia_pseudomallei_HBPUB10423B_Scaffold
GCA_900593665.1_Burkholderia_pseudomallei_HBPUB10425B_Scaffold
GCA_900593675.1_Burkholderia_pseudomallei_HBPUB10438B_Scaffold
GCA_900593685.1_Burkholderia_pseudomallei_HBPUB10436A_Scaffold
GCA_900593695.1_Burkholderia_pseudomallei_HBPUB10439A_Scaffold
GCA_900593705.1_Burkholderia_pseudomallei_HBPUB10432A_Scaffold
GCA_900593715.1_Burkholderia_pseudomallei_HBPUB10444A_Scaffold
GCA_900593725.1_Burkholderia_pseudomallei_HBPUB10442A_Scaffold
GCA_900593735.1_Burkholderia_pseudomallei_HBPUB10446C_Scaffold
GCA_900593745.1_Burkholderia_pseudomallei_HBPUB10451B_Scaffold
GCA_900593755.1_Burkholderia_pseudomallei_HBPUB10447A_Scaffold
GCA_900593765.1_Burkholderia_pseudomallei_HBPUB10455A_Scaffold
GCA_900593775.1_Burkholderia_pseudomallei_HBPUB10448A_Scaffold
GCA_900593785.1_Burkholderia_pseudomallei_HBPUB10449A_Scaffold
GCA_900593795.1_Burkholderia_pseudomallei_HBPUB10467B_Scaffold
GCA_900593805.1_Burkholderia_pseudomallei_HBPUB10461A_Scaffold
GCA_900593815.1_Burkholderia_pseudomallei_HBPUB10460A_Scaffold
GCA_900593825.1_Burkholderia_pseudomallei_HBPUB10465A_Scaffold
GCA_900593835.1_Burkholderia_pseudomallei_HBPUB10469A_Scaffold
GCA_900593845.1_Burkholderia_pseudomallei_HBPUB10480A_Scaffold
GCA_900593855.1_Burkholderia_pseudomallei_HBPUB10476B_Scaffold
GCA_900593865.1_Burkholderia_pseudomallei_HBPUB10483A_Scaffold
GCA_900593875.1_Burkholderia_pseudomallei_HBPUB10488A_Scaffold
GCA_900593885.1_Burkholderia_pseudomallei_HBPUB10501A_Scaffold
GCA_900593895.1_Burkholderia_pseudomallei_HBPUB10497A_Scaffold
GCA_900593905.1_Burkholderia_pseudomallei_HBPUB10515A_Scaffold
GCA_900593915.1_Burkholderia_pseudomallei_HBPUB10532A_Scaffold
GCA_900593925.1_Burkholderia_pseudomallei_HBPUB10529A_Scaffold
GCA_900593935.1_Burkholderia_pseudomallei_HBPUB10522A_Contig
GCA_900593945.1_Burkholderia_pseudomallei_HBPUB10534C_Scaffold
GCA_900593955.1_Burkholderia_pseudomallei_HBPUB10542A_Scaffold
GCA_900593965.1_Burkholderia_pseudomallei_HBPUB10544B_Scaffold
GCA_900593975.1_Burkholderia_pseudomallei_HBPUB10548A_Contig
GCA_900593985.1_Burkholderia_pseudomallei_HBPUB10546A_Scaffold
GCA_900593995.1_Burkholderia_pseudomallei_HBPUB10549A_Scaffold
GCA_900594005.1_Burkholderia_pseudomallei_HBPUB10554A_Scaffold
GCA_900594015.1_Burkholderia_pseudomallei_HBPUB10557A_Scaffold
GCA_900594025.1_Burkholderia_pseudomallei_HBPUB10550A_Scaffold
GCA_900594035.1_Burkholderia_pseudomallei_HBPUB10556B_Scaffold
GCA_900594045.1_Burkholderia_pseudomallei_HBPUB10560A_Scaffold
GCA_900594055.1_Burkholderia_pseudomallei_HBPUB10566C_Scaffold
GCA_900594065.1_Burkholderia_pseudomallei_HBPUB10564A_Contig
GCA_900594075.1_Burkholderia_pseudomallei_HBPUB10574A_Scaffold
GCA_900594085.1_Burkholderia_pseudomallei_HBPUB10571A_Scaffold
GCA_900594095.1_Burkholderia_pseudomallei_HBPUB10581A_Scaffold
GCA_900594105.1_Burkholderia_pseudomallei_HBPUB10577A_Scaffold
GCA_900594115.1_Burkholderia_pseudomallei_HBPUB10575B_Scaffold
GCA_900594125.1_Burkholderia_pseudomallei_HBPUB10584A_Scaffold
GCA_900594135.1_Burkholderia_pseudomallei_HBPUB10587C_Contig
GCA_900594145.1_Burkholderia_pseudomallei_HBPUB10596A_Scaffold
GCA_900594155.1_Burkholderia_pseudomallei_HBPUB10591B_Scaffold
GCA_900594165.1_Burkholderia_pseudomallei_HBPUB10598A_Scaffold
GCA_900594175.1_Burkholderia_pseudomallei_HBPUB10601A_Scaffold
GCA_900594185.1_Burkholderia_pseudomallei_HBPUB10602C_Contig
GCA_900594195.1_Burkholderia_pseudomallei_HBPUB10609A_Scaffold
GCA_900594205.1_Burkholderia_pseudomallei_HBPUB10603A_Scaffold
GCA_900594215.1_Burkholderia_pseudomallei_HBPUB10604A_Scaffold
GCA_900594225.1_Burkholderia_pseudomallei_HBPUB10629B_Scaffold
GCA_900594235.1_Burkholderia_pseudomallei_HBPUB10618A_Scaffold
GCA_900594245.1_Burkholderia_pseudomallei_HBPUB10623A_Scaffold
GCA_900594255.1_Burkholderia_pseudomallei_HBPUB10625A_Scaffold
GCA_900594265.1_Burkholderia_pseudomallei_HBPUB10633A_Scaffold
GCA_900594275.1_Burkholderia_pseudomallei_HBPUB10640A_Scaffold
GCA_900594285.1_Burkholderia_pseudomallei_HBPUB10630A_Scaffold
GCA_900594295.1_Burkholderia_pseudomallei_HBPUB10643A_Scaffold
GCA_900594305.1_Burkholderia_pseudomallei_HBPUB10642A_Scaffold
GCA_900594315.1_Burkholderia_pseudomallei_HBPUB10645A_Scaffold
GCA_900594325.1_Burkholderia_pseudomallei_HBPUB10649A_Scaffold
GCA_900594335.1_Burkholderia_pseudomallei_HBPUB10658A_Scaffold
GCA_900594345.1_Burkholderia_pseudomallei_HBPUB10661B_Scaffold
GCA_900594355.1_Burkholderia_pseudomallei_HBPUB10650A_Scaffold
GCA_900594365.1_Burkholderia_pseudomallei_HBPUB10652C_Scaffold
GCA_900594375.1_Burkholderia_pseudomallei_HBPUB10657A_Scaffold
GCA_900594385.1_Burkholderia_pseudomallei_HBPUB10669A_Scaffold
GCA_900594395.1_Burkholderia_pseudomallei_HBPUB10668A_Contig
GCA_900594405.1_Burkholderia_pseudomallei_HBPUB10671A_Scaffold
GCA_900594415.1_Burkholderia_pseudomallei_HBPUB10670B_Scaffold
GCA_900594425.1_Burkholderia_pseudomallei_HBPUB10679A_Scaffold
GCA_900594435.1_Burkholderia_pseudomallei_HBPUB10685A_Scaffold
GCA_900594445.1_Burkholderia_pseudomallei_HBPUB10687A_Scaffold
GCA_900594455.1_Burkholderia_pseudomallei_HBPUB10688A_Scaffold
GCA_900594465.1_Burkholderia_pseudomallei_HBPUB10681A_Scaffold
GCA_900594475.1_Burkholderia_pseudomallei_A_041_05_2_02_Scaffold
GCA_900594485.1_Burkholderia_pseudomallei_HBPUB5603A_Scaffold
GCA_900594495.1_Burkholderia_pseudomallei_A_041_05_2_01_Scaffold
GCA_900594505.1_Burkholderia_pseudomallei_A_041_05_2_04_Contig
GCA_900594515.1_Burkholderia_pseudomallei_A_041_05_2_03_Scaffold
GCA_900594525.1_Burkholderia_pseudomallei_A_041_05_2_Scaffold
GCA_900594535.1_Burkholderia_pseudomallei_A_041_05_2_06_Scaffold
GCA_900594545.1_Burkholderia_pseudomallei_A_041_05_2_07_Scaffold
GCA_900594555.1_Burkholderia_pseudomallei_A_041_05_2_08_Scaffold
GCA_900594565.1_Burkholderia_pseudomallei_A_050_05_2_02_Scaffold
GCA_900594575.1_Burkholderia_pseudomallei_A_041_05_2_10_Scaffold
GCA_900594585.1_Burkholderia_pseudomallei_A_041_05_2_09_Scaffold
GCA_900594595.1_Burkholderia_pseudomallei_A_050_05_2_01_Scaffold
GCA_900594605.1_Burkholderia_pseudomallei_A_050_05_2_03_Contig
GCA_900594615.1_Burkholderia_pseudomallei_A_050_05_2_04_Scaffold
GCA_900594625.1_Burkholderia_pseudomallei_A_050_05_2_Scaffold
GCA_900594635.1_Burkholderia_pseudomallei_A_050_05_2_07_Scaffold
GCA_900594645.1_Burkholderia_pseudomallei_A_050_05_2_06_Scaffold
GCA_900594655.1_Burkholderia_pseudomallei_A_050_05_2_09_Scaffold
GCA_900594665.1_Burkholderia_pseudomallei_A_052_05_1_01_Scaffold
GCA_900594675.1_Burkholderia_pseudomallei_A_055_05_1_01_Scaffold
GCA_900594685.1_Burkholderia_pseudomallei_A_050_05_2_08_Scaffold
GCA_900594695.1_Burkholderia_pseudomallei_A_050_05_2_10_Scaffold
GCA_900594705.1_Burkholderia_pseudomallei_A_055_05_1_02_Scaffold
GCA_900594715.1_Burkholderia_pseudomallei_A_055_05_1_03_Scaffold
GCA_900594725.1_Burkholderia_pseudomallei_A_055_05_1_04_Scaffold
GCA_900594735.1_Burkholderia_pseudomallei_A_055_05_1_06_Scaffold
GCA_900594745.1_Burkholderia_pseudomallei_A_055_05_1_Scaffold
GCA_900594755.1_Burkholderia_pseudomallei_A_055_05_1_07_Scaffold
GCA_900594765.1_Burkholderia_pseudomallei_A_055_05_1_08_Scaffold
GCA_900594775.1_Burkholderia_pseudomallei_A_058_02_2_01_Scaffold
GCA_900594785.1_Burkholderia_pseudomallei_A_055_05_1_09_Scaffold
GCA_900594795.1_Burkholderia_pseudomallei_A_055_05_1_10_Scaffold
GCA_900594805.1_Burkholderia_pseudomallei_A_058_02_2_04_Scaffold
GCA_900594815.1_Burkholderia_pseudomallei_A_058_02_2_Scaffold
GCA_900594825.1_Burkholderia_pseudomallei_A_058_02_2_05_Scaffold
GCA_900594835.1_Burkholderia_pseudomallei_A_058_02_2_07_Scaffold
GCA_900594845.1_Burkholderia_pseudomallei_A_058_02_2_06_Scaffold
GCA_900594855.1_Burkholderia_pseudomallei_A_058_02_2_08_Scaffold
GCA_900594865.1_Burkholderia_pseudomallei_A_058_02_2_09_Scaffold
GCA_900594875.1_Burkholderia_pseudomallei_A_064_05_2_01_Scaffold
GCA_900594885.1_Burkholderia_pseudomallei_A_058_02_2_10_Scaffold
GCA_900594895.1_Burkholderia_pseudomallei_A_064_05_2_03_Scaffold
GCA_900594905.1_Burkholderia_pseudomallei_A_064_05_2_02_Scaffold
GCA_900594915.1_Burkholderia_pseudomallei_A_064_05_2_Scaffold
GCA_900594925.1_Burkholderia_pseudomallei_A_064_05_2_04_Scaffold
GCA_900594935.1_Burkholderia_pseudomallei_A_064_05_2_07_Scaffold
GCA_900594945.1_Burkholderia_pseudomallei_A_064_05_2_06_Scaffold
GCA_900594955.1_Burkholderia_pseudomallei_A_064_05_2_08_Scaffold
GCA_900594965.1_Burkholderia_pseudomallei_A_064_05_2_10_Scaffold
GCA_900594975.1_Burkholderia_pseudomallei_A_064_05_2_09_Scaffold
GCA_900594985.1_Burkholderia_pseudomallei_A_095_05_2_01_Scaffold
GCA_900594995.1_Burkholderia_pseudomallei_A_095_05_2_03_Scaffold
GCA_900595005.1_Burkholderia_pseudomallei_A_095_05_2_02_Scaffold
GCA_900595015.1_Burkholderia_pseudomallei_A_095_05_2_07_Scaffold
GCA_900595025.1_Burkholderia_pseudomallei_A_095_05_2_08_Scaffold
GCA_900595035.1_Burkholderia_pseudomallei_A_095_05_2_06_Scaffold
GCA_900595045.1_Burkholderia_pseudomallei_A_095_05_2_Scaffold
GCA_900595055.1_Burkholderia_pseudomallei_A_095_05_2_04_Scaffold
GCA_900595065.1_Burkholderia_pseudomallei_A_095_05_2_09_Scaffold
GCA_900595075.1_Burkholderia_pseudomallei_A_095_05_2_10_Scaffold
GCA_900595085.1_Burkholderia_pseudomallei_A_099_05_1_01_Scaffold
GCA_900595095.1_Burkholderia_pseudomallei_A_099_05_1_02_Scaffold
GCA_900595105.1_Burkholderia_pseudomallei_A_099_05_1_03_Scaffold
GCA_900595115.1_Burkholderia_pseudomallei_A_099_05_1_04_Scaffold
GCA_900595125.1_Burkholderia_pseudomallei_A_099_05_2_06_Scaffold
GCA_900595135.1_Burkholderia_pseudomallei_A_099_05_2_07_Scaffold
GCA_900595145.1_Burkholderia_pseudomallei_A_099_05_2_10_Scaffold
GCA_900595155.1_Burkholderia_pseudomallei_A_099_05_2_Scaffold
GCA_900595165.1_Burkholderia_pseudomallei_A_099_05_2_09_Scaffold
GCA_900595175.1_Burkholderia_pseudomallei_A_099_05_2_08_Scaffold
GCA_900595185.1_Burkholderia_pseudomallei_A_107_05_2_02_Scaffold
GCA_900595195.1_Burkholderia_pseudomallei_A_107_05_1_01_Scaffold
GCA_900595205.1_Burkholderia_pseudomallei_A_107_05_2_03_Scaffold
GCA_900595215.1_Burkholderia_pseudomallei_A_107_05_2_04_Scaffold
GCA_900595225.1_Burkholderia_pseudomallei_A_107_05_2_06_Scaffold
GCA_900595235.1_Burkholderia_pseudomallei_A_107_05_2_Scaffold
GCA_900595245.1_Burkholderia_pseudomallei_A_107_05_2_07_Scaffold
GCA_900595255.1_Burkholderia_pseudomallei_A_107_05_2_08_Scaffold
GCA_900595265.1_Burkholderia_pseudomallei_A_107_05_2_09_Scaffold
GCA_900595275.1_Burkholderia_pseudomallei_A_161_02_1_Scaffold
GCA_900595285.1_Burkholderia_pseudomallei_A_107_05_2_10_Scaffold
GCA_900595295.1_Burkholderia_pseudomallei_A_161_02_1_01_Scaffold
GCA_900595305.1_Burkholderia_pseudomallei_A_161_02_1_04_Scaffold
GCA_900595315.1_Burkholderia_pseudomallei_A_161_02_1_03_Scaffold
GCA_900595325.1_Burkholderia_pseudomallei_A_161_02_1_06_Scaffold
GCA_900595335.1_Burkholderia_pseudomallei_A_161_02_1_05_Scaffold
GCA_900595345.1_Burkholderia_pseudomallei_A_161_02_1_09_Scaffold
GCA_900595355.1_Burkholderia_pseudomallei_A_161_02_1_07_Scaffold
GCA_900595365.1_Burkholderia_pseudomallei_A_161_02_1_08_Scaffold
GCA_900595375.1_Burkholderia_pseudomallei_A_161_02_1_10_Scaffold
GCA_900595385.1_Burkholderia_pseudomallei_A_175_05_2_01_Scaffold
GCA_900595395.1_Burkholderia_pseudomallei_A_175_05_2_02_Scaffold
GCA_900595405.1_Burkholderia_pseudomallei_A_175_05_2_03_Scaffold
GCA_900595415.1_Burkholderia_pseudomallei_A_175_05_2_04_Scaffold
GCA_900595425.1_Burkholderia_pseudomallei_A_175_05_2_Scaffold
GCA_900595435.1_Burkholderia_pseudomallei_A_175_05_2_06_Scaffold
GCA_900595445.1_Burkholderia_pseudomallei_A_175_05_2_08_Scaffold
GCA_900595455.1_Burkholderia_pseudomallei_A_175_05_2_10_Scaffold
GCA_900595465.1_Burkholderia_pseudomallei_A_175_05_2_09_Scaffold
GCA_900595475.1_Burkholderia_pseudomallei_A_177_01_1_Scaffold
GCA_900595485.1_Burkholderia_pseudomallei_A_177_01_2_02_Scaffold
GCA_900595495.1_Burkholderia_pseudomallei_A_177_01_2_06_Scaffold
GCA_900595505.1_Burkholderia_pseudomallei_A_177_01_2_04_Scaffold
GCA_900595515.1_Burkholderia_pseudomallei_A_177_01_2_07_Scaffold
GCA_900595525.1_Burkholderia_pseudomallei_A_177_01_2_03_Scaffold
GCA_900595535.1_Burkholderia_pseudomallei_A_177_01_2_05_Scaffold
GCA_900595545.1_Burkholderia_pseudomallei_A_177_01_2_08_Scaffold
GCA_900595555.1_Burkholderia_pseudomallei_A_177_01_2_09_Scaffold
GCA_900595565.1_Burkholderia_pseudomallei_A_177_01_2_10_Scaffold
GCA_900595575.1_Burkholderia_pseudomallei_A_202_02_1_Scaffold
GCA_900595585.1_Burkholderia_pseudomallei_A_202_02_1_01_Scaffold
GCA_900595595.1_Burkholderia_pseudomallei_A_202_02_1_03_Scaffold
GCA_900595605.1_Burkholderia_pseudomallei_A_202_02_1_06_Scaffold
GCA_900595615.1_Burkholderia_pseudomallei_A_202_02_1_08_Scaffold
GCA_900595625.1_Burkholderia_pseudomallei_A_202_02_1_04_Scaffold
GCA_900595635.1_Burkholderia_pseudomallei_A_202_02_1_05_Scaffold
GCA_900595645.1_Burkholderia_pseudomallei_A_202_02_1_07_Scaffold
GCA_900595655.1_Burkholderia_pseudomallei_A_229_05_2_01_Scaffold
GCA_900595665.1_Burkholderia_pseudomallei_A_229_05_2_02_Scaffold
GCA_900595675.1_Burkholderia_pseudomallei_A_202_02_1_09_Scaffold
GCA_900595685.1_Burkholderia_pseudomallei_A_202_02_1_10_Scaffold
GCA_900595695.1_Burkholderia_pseudomallei_A_229_05_2_03_Scaffold
GCA_900595705.1_Burkholderia_pseudomallei_A_229_05_2_04_Scaffold
GCA_900595715.1_Burkholderia_pseudomallei_A_229_05_2_Scaffold
GCA_900595725.1_Burkholderia_pseudomallei_A_229_05_2_07_Scaffold
GCA_900595735.1_Burkholderia_pseudomallei_A_229_05_2_06_Scaffold
GCA_900595745.1_Burkholderia_pseudomallei_A_229_05_2_08_Scaffold
GCA_900595755.1_Burkholderia_pseudomallei_A_229_05_2_10_Scaffold
GCA_900595765.1_Burkholderia_pseudomallei_A_266_02_1_Scaffold
GCA_900595775.1_Burkholderia_pseudomallei_A_229_05_2_09_Scaffold
GCA_900595785.1_Burkholderia_pseudomallei_A_266_02_1_03_Scaffold
GCA_900595795.1_Burkholderia_pseudomallei_A_266_02_1_01_Scaffold
GCA_900595805.1_Burkholderia_pseudomallei_A_266_02_1_04_Scaffold
GCA_900595815.1_Burkholderia_pseudomallei_A_266_02_1_08_Scaffold
GCA_900595825.1_Burkholderia_pseudomallei_A_266_02_1_06_Scaffold
GCA_900595835.1_Burkholderia_pseudomallei_A_266_02_1_05_Scaffold
GCA_900595845.1_Burkholderia_pseudomallei_A_266_02_1_07_Scaffold
GCA_900595855.1_Burkholderia_pseudomallei_A_266_02_1_09_Scaffold
GCA_900595865.1_Burkholderia_pseudomallei_A_277_02_2_03_Scaffold
GCA_900595875.1_Burkholderia_pseudomallei_A_266_02_1_10_Scaffold
GCA_900595885.1_Burkholderia_pseudomallei_A_277_02_2_Scaffold
GCA_900595895.1_Burkholderia_pseudomallei_A_277_02_2_01_Scaffold
GCA_900595905.1_Burkholderia_pseudomallei_A_277_02_2_04_Scaffold
GCA_900595915.1_Burkholderia_pseudomallei_A_277_02_2_05_Scaffold
GCA_900595925.1_Burkholderia_pseudomallei_A_277_02_2_06_Scaffold
GCA_900595935.1_Burkholderia_pseudomallei_A_277_02_2_07_Scaffold
GCA_900595945.1_Burkholderia_pseudomallei_A_277_02_2_08_Scaffold
GCA_900595955.1_Burkholderia_pseudomallei_A_277_02_2_09_Scaffold
GCA_900595965.1_Burkholderia_pseudomallei_A_278_05_2_01_Contig
GCA_900595975.1_Burkholderia_pseudomallei_A_278_05_2_02_Contig
GCA_900595985.1_Burkholderia_pseudomallei_A_278_05_2_03_Scaffold
GCA_900595995.1_Burkholderia_pseudomallei_A_277_02_2_10_Contig
GCA_900596005.1_Burkholderia_pseudomallei_A_278_05_2_Contig
GCA_900596025.1_Burkholderia_pseudomallei_A_278_05_2_04_Scaffold
GCA_900596035.1_Burkholderia_pseudomallei_A_278_05_2_07_Contig
GCA_900596045.1_Burkholderia_pseudomallei_A_278_05_2_06_Scaffold
GCA_900596055.1_Burkholderia_pseudomallei_A_278_05_2_08_Scaffold
GCA_900596065.1_Burkholderia_pseudomallei_A_281_02_2_01_Scaffold
GCA_900596075.1_Burkholderia_pseudomallei_A_281_02_2_Scaffold
GCA_900596085.1_Burkholderia_pseudomallei_A_281_02_2_03_Scaffold
GCA_900596095.1_Burkholderia_pseudomallei_A_278_05_2_09_Contig
GCA_900596105.1_Burkholderia_pseudomallei_A_278_05_2_10_Scaffold
GCA_900596115.1_Burkholderia_pseudomallei_A_281_02_2_04_Contig
GCA_900596125.1_Burkholderia_pseudomallei_A_281_02_2_07_Scaffold
GCA_900596135.1_Burkholderia_pseudomallei_A_281_02_2_06_Scaffold
GCA_900596145.1_Burkholderia_pseudomallei_A_281_02_2_05_Scaffold
GCA_900596155.1_Burkholderia_pseudomallei_A_281_02_2_08_Contig
GCA_900596165.1_Burkholderia_pseudomallei_A_288_02_1_Scaffold
GCA_900596175.1_Burkholderia_pseudomallei_A_282_02_1_04_Contig
GCA_900596185.1_Burkholderia_pseudomallei_A_288_02_1_01_Contig
GCA_900596195.1_Burkholderia_pseudomallei_A_281_02_2_10_Scaffold
GCA_900596205.1_Burkholderia_pseudomallei_A_281_02_2_09_Scaffold
GCA_900596215.1_Burkholderia_pseudomallei_A_288_02_1_04_Scaffold
GCA_900596225.1_Burkholderia_pseudomallei_A_288_02_1_05_Scaffold
GCA_900596235.1_Burkholderia_pseudomallei_A_288_02_1_06_Scaffold
GCA_900596245.1_Burkholderia_pseudomallei_A_288_02_1_03_Scaffold
GCA_900596255.1_Burkholderia_pseudomallei_A_288_02_1_07_Contig
GCA_900596265.1_Burkholderia_pseudomallei_A_288_02_1_08_Contig
GCA_900596275.1_Burkholderia_pseudomallei_A_294_05_2_02_Scaffold
GCA_900596285.1_Burkholderia_pseudomallei_A_288_02_1_10_Scaffold
GCA_900596295.1_Burkholderia_pseudomallei_A_288_02_1_09_Contig
GCA_900596305.1_Burkholderia_pseudomallei_A_294_05_2_01_Scaffold
GCA_900596315.1_Burkholderia_pseudomallei_A_294_05_2_06_Scaffold
GCA_900596325.1_Burkholderia_pseudomallei_A_294_05_2_Scaffold
GCA_900596335.1_Burkholderia_pseudomallei_A_294_05_2_03_Scaffold
GCA_900596345.1_Burkholderia_pseudomallei_A_294_05_2_07_Contig
GCA_900596355.1_Burkholderia_pseudomallei_A_294_05_2_04_Contig
GCA_900596365.1_Burkholderia_pseudomallei_A_294_05_2_08_Scaffold
GCA_900596375.1_Burkholderia_pseudomallei_A_294_05_2_09_Scaffold
GCA_900596385.1_Burkholderia_pseudomallei_A_294_05_2_10_Contig
GCA_900596395.1_Burkholderia_pseudomallei_A_297_05_2_01_Scaffold
GCA_900596405.1_Burkholderia_pseudomallei_A_297_05_2_02_Scaffold
GCA_900596415.1_Burkholderia_pseudomallei_A_297_05_2_06_Contig
GCA_900596425.1_Burkholderia_pseudomallei_A_297_05_2_04_Scaffold
GCA_900596435.1_Burkholderia_pseudomallei_A_297_05_2_03_Contig
GCA_900596445.1_Burkholderia_pseudomallei_A_297_05_2_07_Contig
GCA_900596455.1_Burkholderia_pseudomallei_A_297_05_2_08_Scaffold
GCA_900596465.1_Burkholderia_pseudomallei_A_297_05_2_Scaffold
GCA_900596475.1_Burkholderia_pseudomallei_A_297_05_2_10_Scaffold
GCA_900596485.1_Burkholderia_pseudomallei_A_297_05_2_09_Scaffold
GCA_900596495.1_Burkholderia_pseudomallei_A_305_02_1_Scaffold
GCA_900596505.1_Burkholderia_pseudomallei_A_305_02_1_01_Scaffold
GCA_900596515.1_Burkholderia_pseudomallei_A_305_02_1_07_Scaffold
GCA_900596525.1_Burkholderia_pseudomallei_A_305_02_1_06_Scaffold
GCA_900596535.1_Burkholderia_pseudomallei_A_305_02_1_08_Scaffold
GCA_900596545.1_Burkholderia_pseudomallei_A_305_02_1_04_Scaffold
GCA_900596555.1_Burkholderia_pseudomallei_A_305_02_1_05_Scaffold
GCA_900596565.1_Burkholderia_pseudomallei_A_305_02_1_09_Scaffold
GCA_900596575.1_Burkholderia_pseudomallei_A_308_01_1_03_Scaffold
GCA_900596585.1_Burkholderia_pseudomallei_A_305_02_1_10_Scaffold
GCA_900596595.1_Burkholderia_pseudomallei_A_308_01_1_02_Scaffold
GCA_900596605.1_Burkholderia_pseudomallei_A_308_01_1_04_Scaffold
GCA_900596615.1_Burkholderia_pseudomallei_A_308_01_1_07_Scaffold
GCA_900596625.1_Burkholderia_pseudomallei_A_308_01_1_08_Scaffold
GCA_900596635.1_Burkholderia_pseudomallei_A_308_01_1_09_Scaffold
GCA_900596645.1_Burkholderia_pseudomallei_A_308_01_1_06_Scaffold
GCA_900596655.1_Burkholderia_pseudomallei_A_328_05_1_Scaffold
GCA_900596665.1_Burkholderia_pseudomallei_A_308_01_1_10_Scaffold
GCA_900596675.1_Burkholderia_pseudomallei_A_328_05_1_02_Scaffold
GCA_900596685.1_Burkholderia_pseudomallei_A_328_05_1_03_Scaffold
GCA_900596695.1_Burkholderia_pseudomallei_A_328_05_1_04_Scaffold
GCA_900596705.1_Burkholderia_pseudomallei_A_328_05_1_01_Scaffold
GCA_900596715.1_Burkholderia_pseudomallei_A_328_05_1_09_Scaffold
GCA_900596725.1_Burkholderia_pseudomallei_A_328_05_1_07_Scaffold
GCA_900596735.1_Burkholderia_pseudomallei_A_328_05_1_08_Scaffold
GCA_900596745.1_Burkholderia_pseudomallei_A_328_05_1_06_Scaffold
GCA_900596755.1_Burkholderia_pseudomallei_A_329_05_2_06_Scaffold
GCA_900596765.1_Burkholderia_pseudomallei_A_329_05_2_01_Scaffold
GCA_900596775.1_Burkholderia_pseudomallei_A_329_05_2_03_Scaffold
GCA_900596785.1_Burkholderia_pseudomallei_A_329_05_2_Scaffold
GCA_900596795.1_Burkholderia_pseudomallei_A_329_05_2_02_Scaffold
GCA_900596805.1_Burkholderia_pseudomallei_A_328_05_1_10_Scaffold
GCA_900596815.1_Burkholderia_pseudomallei_A_329_05_2_08_Contig
GCA_900596825.1_Burkholderia_pseudomallei_A_329_05_2_09_Scaffold
GCA_900596835.1_Burkholderia_pseudomallei_A_329_05_2_07_Scaffold
GCA_900596845.1_Burkholderia_pseudomallei_A_329_05_2_10_Scaffold
GCA_900596855.1_Burkholderia_pseudomallei_A_330_05_1_01_Scaffold
GCA_900596865.1_Burkholderia_pseudomallei_A_330_05_2_06_Scaffold
GCA_900596875.1_Burkholderia_pseudomallei_A_330_05_1_03_Scaffold
GCA_900596885.1_Burkholderia_pseudomallei_A_330_05_1_02_Scaffold
GCA_900596895.1_Burkholderia_pseudomallei_A_330_05_2_Scaffold
GCA_900596905.1_Burkholderia_pseudomallei_A_330_05_2_08_Scaffold
GCA_900596915.1_Burkholderia_pseudomallei_A_330_05_2_10_Scaffold
GCA_900596925.1_Burkholderia_pseudomallei_B_065_05_1_01_Scaffold
GCA_900596935.1_Burkholderia_pseudomallei_A_330_05_2_07_Scaffold
GCA_900596945.1_Burkholderia_pseudomallei_B_065_05_1_02_Scaffold
GCA_900596955.1_Burkholderia_pseudomallei_B_065_05_1_04_Scaffold
GCA_900596965.1_Burkholderia_pseudomallei_B_065_05_1_03_Scaffold
GCA_900596975.1_Burkholderia_pseudomallei_B_065_05_1_06_Scaffold
GCA_900596985.1_Burkholderia_pseudomallei_B_065_05_1_Scaffold
GCA_900596995.1_Burkholderia_pseudomallei_B_163_05_2_04_Scaffold
GCA_900597005.1_Burkholderia_pseudomallei_B_163_05_2_03_Scaffold
GCA_900597015.1_Burkholderia_pseudomallei_B_163_05_2_06_Scaffold
GCA_900597025.1_Burkholderia_pseudomallei_B_163_05_2_Scaffold
GCA_900597035.1_Burkholderia_pseudomallei_B_163_05_2_02_Scaffold
GCA_900597045.1_Burkholderia_pseudomallei_B_163_05_2_01_Scaffold
GCA_900597055.1_Burkholderia_pseudomallei_B_163_05_2_08_Scaffold
GCA_900597065.1_Burkholderia_pseudomallei_B_180_05_1_01_Scaffold
GCA_900597075.1_Burkholderia_pseudomallei_B_163_05_2_09_Scaffold
GCA_900597085.1_Burkholderia_pseudomallei_B_163_05_2_10_Scaffold
GCA_900597095.1_Burkholderia_pseudomallei_B_180_05_2_07_Scaffold
GCA_900597105.1_Burkholderia_pseudomallei_B_180_05_2_04_Scaffold
GCA_900597115.1_Burkholderia_pseudomallei_B_180_05_2_03_Scaffold
GCA_900597125.1_Burkholderia_pseudomallei_B_180_05_2_Scaffold
GCA_900597135.1_Burkholderia_pseudomallei_B_180_05_2_02_Scaffold
GCA_900597145.1_Burkholderia_pseudomallei_B_180_05_2_06_Scaffold
GCA_900597155.1_Burkholderia_pseudomallei_B_180_05_2_08_Scaffold
GCA_900597165.1_Burkholderia_pseudomallei_B_180_05_2_10_Scaffold
GCA_900597175.1_Burkholderia_pseudomallei_B_182_05_2_01_Scaffold
GCA_900597185.1_Burkholderia_pseudomallei_B_180_05_2_09_Scaffold
GCA_900597195.1_Burkholderia_pseudomallei_B_182_05_2_07_Scaffold
GCA_900597205.1_Burkholderia_pseudomallei_B_182_05_2_02_Scaffold
GCA_900597215.1_Burkholderia_pseudomallei_B_182_05_2_03_Scaffold
GCA_900597225.1_Burkholderia_pseudomallei_B_182_05_2_04_Scaffold
GCA_900597235.1_Burkholderia_pseudomallei_B_182_05_2_06_Scaffold
GCA_900597245.1_Burkholderia_pseudomallei_B_182_05_2_Scaffold
GCA_900597255.1_Burkholderia_pseudomallei_B_182_05_2_08_Scaffold
GCA_900597265.1_Burkholderia_pseudomallei_B_182_05_2_09_Scaffold
GCA_900597275.1_Burkholderia_pseudomallei_B_182_05_2_10_Scaffold
GCA_900597285.1_Burkholderia_pseudomallei_B_227_02_2_01_Scaffold
GCA_900597295.1_Burkholderia_pseudomallei_B_255_05_2_03_Scaffold
GCA_900597305.1_Burkholderia_pseudomallei_B_255_05_2_06_Scaffold
GCA_900597315.1_Burkholderia_pseudomallei_B_255_05_2_Scaffold
GCA_900597325.1_Burkholderia_pseudomallei_B_255_05_2_04_Scaffold
GCA_900597335.1_Burkholderia_pseudomallei_B_255_05_2_01_Scaffold
GCA_900597345.1_Burkholderia_pseudomallei_B_255_05_2_02_Scaffold
GCA_900597355.1_Burkholderia_pseudomallei_B_255_05_2_07_Scaffold
GCA_900597365.1_Burkholderia_pseudomallei_B_255_05_2_08_Scaffold
GCA_900597375.1_Burkholderia_pseudomallei_B_255_05_2_10_Scaffold
GCA_900597385.1_Burkholderia_pseudomallei_B_286_02_1_01_Scaffold
GCA_900597395.1_Burkholderia_pseudomallei_B_286_02_1_04_Scaffold
GCA_900597405.1_Burkholderia_pseudomallei_B_286_02_1_03_Scaffold
GCA_900597415.1_Burkholderia_pseudomallei_B_286_02_1_05_Scaffold
GCA_900597425.1_Burkholderia_pseudomallei_B_286_02_1_06_Scaffold
GCA_900597435.1_Burkholderia_pseudomallei_B_286_02_1_Scaffold
GCA_900597445.1_Burkholderia_pseudomallei_B_286_02_1_07_Scaffold
GCA_900597455.1_Burkholderia_pseudomallei_B_286_02_1_10_Scaffold
GCA_900597465.1_Burkholderia_pseudomallei_B_286_02_1_08_Scaffold
GCA_900597475.1_Burkholderia_pseudomallei_B_286_02_1_09_Scaffold
GCA_900597485.1_Burkholderia_pseudomallei_B_296_02_1_01_Scaffold
GCA_900597495.1_Burkholderia_pseudomallei_B_296_02_1_Scaffold
GCA_900597505.1_Burkholderia_pseudomallei_B_296_02_1_03_Scaffold
GCA_900597515.1_Burkholderia_pseudomallei_B_296_02_1_04_Scaffold
GCA_900597525.1_Burkholderia_pseudomallei_B_296_02_1_06_Scaffold
GCA_900597535.1_Burkholderia_pseudomallei_B_296_02_1_05_Scaffold
GCA_900597545.1_Burkholderia_pseudomallei_B_296_02_1_08_Scaffold
GCA_900597555.1_Burkholderia_pseudomallei_B_296_02_1_10_Scaffold
GCA_900597565.1_Burkholderia_pseudomallei_B_305_05_1_01_Scaffold
GCA_900597575.1_Burkholderia_pseudomallei_B_296_02_1_09_Scaffold
GCA_900597585.1_Burkholderia_pseudomallei_B_296_02_1_07_Scaffold
GCA_900597595.1_Burkholderia_pseudomallei_B_305_05_1_02_Scaffold
GCA_900597605.1_Burkholderia_pseudomallei_B_305_05_1_04_Scaffold
GCA_900597615.1_Burkholderia_pseudomallei_B_305_05_1_03_Scaffold
GCA_900597625.1_Burkholderia_pseudomallei_B_305_05_1_Scaffold
GCA_900597635.1_Burkholderia_pseudomallei_B_305_05_1_07_Scaffold
GCA_900597645.1_Burkholderia_pseudomallei_B_305_05_1_06_Scaffold
GCA_900597655.1_Burkholderia_pseudomallei_B_305_05_1_09_Scaffold
GCA_900597665.1_Burkholderia_pseudomallei_B_321_05_2_03_Scaffold
GCA_900597675.1_Burkholderia_pseudomallei_B_321_05_2_01_Scaffold
GCA_900597685.1_Burkholderia_pseudomallei_B_305_05_1_08_Scaffold
GCA_900597695.1_Burkholderia_pseudomallei_B_321_05_2_02_Scaffold
GCA_900597705.1_Burkholderia_pseudomallei_B_321_05_2_04_Scaffold
GCA_900597715.1_Burkholderia_pseudomallei_B_321_05_2_Scaffold
GCA_900597725.1_Burkholderia_pseudomallei_B_321_05_2_06_Scaffold
GCA_900597735.1_Burkholderia_pseudomallei_B_321_05_2_07_Scaffold
GCA_900597745.1_Burkholderia_pseudomallei_B_321_05_2_08_Scaffold
GCA_900597755.1_Burkholderia_pseudomallei_B_321_05_2_09_Scaffold
GCA_900597765.1_Burkholderia_pseudomallei_B_321_05_2_10_Scaffold
GCA_900597775.1_Burkholderia_pseudomallei_C_024_05_2_03_Contig
GCA_900597785.1_Burkholderia_pseudomallei_C_024_05_2_01_Scaffold
GCA_900597795.1_Burkholderia_pseudomallei_C_024_05_2_02_Scaffold
GCA_900597805.1_Burkholderia_pseudomallei_C_024_05_2_04_Scaffold
GCA_900597815.1_Burkholderia_pseudomallei_C_024_05_2_Scaffold
GCA_900597825.1_Burkholderia_pseudomallei_C_024_05_2_06_Scaffold
GCA_900597835.1_Burkholderia_pseudomallei_C_024_05_2_08_Scaffold
GCA_900597845.1_Burkholderia_pseudomallei_C_024_05_2_07_Scaffold
GCA_900597855.1_Burkholderia_pseudomallei_C_024_05_2_09_Scaffold
GCA_900597865.1_Burkholderia_pseudomallei_C_070_05_2_01_Scaffold
GCA_900597875.1_Burkholderia_pseudomallei_C_070_05_2_03_Scaffold
GCA_900597885.1_Burkholderia_pseudomallei_C_070_05_2_02_Scaffold
GCA_900597895.1_Burkholderia_pseudomallei_C_024_05_2_10_Scaffold
GCA_900597905.1_Burkholderia_pseudomallei_C_070_05_2_06_Scaffold
GCA_900597915.1_Burkholderia_pseudomallei_C_070_05_2_04_Scaffold
GCA_900597925.1_Burkholderia_pseudomallei_C_070_05_2_Scaffold
GCA_900597935.1_Burkholderia_pseudomallei_C_070_05_2_08_Scaffold
GCA_900597945.1_Burkholderia_pseudomallei_C_070_05_2_07_Scaffold
GCA_900597955.1_Burkholderia_pseudomallei_C_070_05_2_09_Scaffold
GCA_900597965.1_Burkholderia_pseudomallei_C_070_05_2_10_Scaffold
GCA_900597975.1_Burkholderia_pseudomallei_C_091_05_2_02_Scaffold
GCA_900597985.1_Burkholderia_pseudomallei_C_091_05_2_03_Scaffold
GCA_900597995.1_Burkholderia_pseudomallei_C_091_05_2_01_Scaffold
GCA_900598005.1_Burkholderia_pseudomallei_C_091_05_2_04_Scaffold
GCA_900598015.1_Burkholderia_pseudomallei_C_091_05_2_Scaffold
GCA_900598025.1_Burkholderia_pseudomallei_C_091_05_2_06_Scaffold
GCA_900598035.1_Burkholderia_pseudomallei_C_091_05_2_09_Scaffold
GCA_900598045.1_Burkholderia_pseudomallei_C_091_05_2_08_Scaffold
GCA_900598055.1_Burkholderia_pseudomallei_C_091_05_2_07_Scaffold
GCA_900598065.1_Burkholderia_pseudomallei_C_091_05_2_10_Scaffold
GCA_900598075.1_Burkholderia_pseudomallei_C_137_02_2_03_Scaffold
GCA_900598085.1_Burkholderia_pseudomallei_C_137_02_2_05_Scaffold
GCA_900598095.1_Burkholderia_pseudomallei_C_137_02_2_07_Scaffold
GCA_900598105.1_Burkholderia_pseudomallei_C_137_02_2_Scaffold
GCA_900598115.1_Burkholderia_pseudomallei_C_137_02_2_06_Scaffold
GCA_900598125.1_Burkholderia_pseudomallei_C_137_02_2_01_Scaffold
GCA_900598135.1_Burkholderia_pseudomallei_C_137_02_2_04_Scaffold
GCA_900598145.1_Burkholderia_pseudomallei_C_137_02_2_10_Scaffold
GCA_900598155.1_Burkholderia_pseudomallei_C_137_02_2_08_Scaffold
GCA_900598165.1_Burkholderia_pseudomallei_C_137_02_2_09_Scaffold
GCA_900598175.1_Burkholderia_pseudomallei_C_174_05_2_Scaffold
GCA_900598185.1_Burkholderia_pseudomallei_C_174_05_2_01_Scaffold
GCA_900598195.1_Burkholderia_pseudomallei_C_174_05_2_04_Scaffold
GCA_900598205.1_Burkholderia_pseudomallei_C_174_05_2_03_Scaffold
GCA_900598215.1_Burkholderia_pseudomallei_C_174_05_2_02_Scaffold
GCA_900598225.1_Burkholderia_pseudomallei_C_174_05_2_06_Scaffold
GCA_900598235.1_Burkholderia_pseudomallei_C_174_05_2_09_Scaffold
GCA_900598245.1_Burkholderia_pseudomallei_C_174_05_2_07_Scaffold
GCA_900598255.1_Burkholderia_pseudomallei_C_174_05_2_10_Scaffold
GCA_900598265.1_Burkholderia_pseudomallei_C_174_05_2_08_Scaffold
GCA_900598275.1_Burkholderia_pseudomallei_C_240_05_2_03_Scaffold
GCA_900598285.1_Burkholderia_pseudomallei_C_240_05_2_02_Contig
GCA_900598295.1_Burkholderia_pseudomallei_C_240_05_2_01_Scaffold
GCA_900598305.1_Burkholderia_pseudomallei_C_175_05_1_01_Scaffold
GCA_900598315.1_Burkholderia_pseudomallei_C_175_05_1_02_Scaffold
GCA_900598325.1_Burkholderia_pseudomallei_C_240_05_2_04_Scaffold
GCA_900598335.1_Burkholderia_pseudomallei_C_240_05_2_07_Contig
GCA_900598345.1_Burkholderia_pseudomallei_C_240_05_2_06_Scaffold
GCA_900598355.1_Burkholderia_pseudomallei_C_240_05_2_08_Scaffold
GCA_900598365.1_Burkholderia_pseudomallei_C_240_05_2_Scaffold
GCA_900598375.1_Burkholderia_pseudomallei_C_240_05_2_09_Scaffold
GCA_900598385.1_Burkholderia_pseudomallei_C_274_02_1_01_Scaffold
GCA_900598395.1_Burkholderia_pseudomallei_C_240_05_2_10_Scaffold
GCA_900598405.1_Burkholderia_pseudomallei_C_274_02_1_Scaffold
GCA_900598415.1_Burkholderia_pseudomallei_C_274_02_1_03_Scaffold
GCA_900598425.1_Burkholderia_pseudomallei_C_274_02_1_04_Scaffold
GCA_900598435.1_Burkholderia_pseudomallei_C_274_02_1_07_Scaffold
GCA_900598445.1_Burkholderia_pseudomallei_C_274_02_1_05_Contig
GCA_900598455.1_Burkholderia_pseudomallei_C_274_02_1_06_Scaffold
GCA_900598465.1_Burkholderia_pseudomallei_C_274_02_1_08_Contig
GCA_900598475.1_Burkholderia_pseudomallei_C_274_02_1_09_Scaffold
GCA_900598485.1_Burkholderia_pseudomallei_C_274_02_1_10_Scaffold
GCA_900598495.1_Burkholderia_pseudomallei_C_278_05_1_01_Scaffold
GCA_900598505.1_Burkholderia_pseudomallei_C_278_05_1_02_Scaffold
GCA_900598515.1_Burkholderia_pseudomallei_C_278_05_1_03_Scaffold
GCA_900598525.1_Burkholderia_pseudomallei_C_278_05_1_04_Scaffold
GCA_900598535.1_Burkholderia_pseudomallei_C_278_05_1_Scaffold
GCA_900598545.1_Burkholderia_pseudomallei_C_278_05_1_07_Scaffold
GCA_900598555.1_Burkholderia_pseudomallei_C_278_05_1_06_Scaffold
GCA_900598565.1_Burkholderia_pseudomallei_C_278_05_2_09_Scaffold
GCA_900598575.1_Burkholderia_pseudomallei_C_278_05_2_08_Scaffold
GCA_900598585.1_Burkholderia_pseudomallei_C_278_05_2_10_Scaffold
GCA_900598595.1_Burkholderia_pseudomallei_C_320_05_2_02_Scaffold
GCA_900598605.1_Burkholderia_pseudomallei_C_320_05_2_04_Scaffold
GCA_900598615.1_Burkholderia_pseudomallei_C_320_05_2_Scaffold
GCA_900598625.1_Burkholderia_pseudomallei_C_320_05_2_06_Scaffold
GCA_900598635.1_Burkholderia_pseudomallei_C_320_05_2_03_Scaffold
GCA_900598645.1_Burkholderia_pseudomallei_C_320_05_2_08_Scaffold
GCA_900598655.1_Burkholderia_pseudomallei_C_320_05_2_10_Scaffold
GCA_900598665.1_Burkholderia_pseudomallei_C_320_05_2_09_Scaffold
GCA_900598675.1_Burkholderia_pseudomallei_C_328_05_1_03_Scaffold
GCA_900598685.1_Burkholderia_pseudomallei_C_328_05_1_04_Scaffold
GCA_900598695.1_Burkholderia_pseudomallei_C_328_05_1_02_Scaffold
GCA_900598705.1_Burkholderia_pseudomallei_C_328_05_1_01_Scaffold
GCA_900598715.1_Burkholderia_pseudomallei_C_328_05_1_06_Scaffold
GCA_900598725.1_Burkholderia_pseudomallei_C_328_05_1_Scaffold
GCA_900598735.1_Burkholderia_pseudomallei_C_328_05_1_07_Scaffold
GCA_900598745.1_Burkholderia_pseudomallei_C_328_05_1_09_Scaffold
GCA_900598755.1_Burkholderia_pseudomallei_C_328_05_1_08_Scaffold
GCA_900598775.1_Burkholderia_pseudomallei_C_328_05_1_10_Scaffold
