# Supplementary material for: Multiple phylogenetically-diverse, differentially-virulent Burkholderia pseudomallei isolated from a single soil sample collected in Thailand
Source: PLoS Negl Trop Dis. 2022 Feb 10;16(2):e0010172. doi: 10.1371/journal.pntd.0010172 (PMC8865643; doi:10.1371/journal.pntd.0010172)
Supplement: S3 Table — (XLSX) [file pntd.0010172.s011.xlsx]

## Sheet: Sheet1
S3 Table. Number of mice remaining after each day of the mouse challenge experiment
	Day of experiment
Isolate	0	1	2	3	4	5	6	7	8	9	10	11	12	13	14	15	16	17	18	19	20	21
Bp8869_INT2-BP48_pseudomallei_ST58	5	5	5	5	5	5	5	5	2	0	0	0	0	0	0	0	0	0	0	0	0	0
Bp8872_INT2-BP89_pseudomallei_ST58	5	5	5	5	5	5	5	5	5	5	5	0	0	0	0	0	0	0	0	0	0	0
Bp8878_INT2-BP214_pseudomallei_ST58	5	5	5	5	5	5	5	5	5	5	5	5	5	4	4	3	3	3	0	0	0	0
Bp8879_INT2-BP217_pseudomallei_ST58	5	5	5	5	5	5	5	5	1	1	0	0	0	0	0	0	0	0	0	0	0	0
Bp8867_INT2-BP24_pseudomallei_ST58	5	5	5	5	5	5	5	5	4	4	4	2	2	2	0	0	0	0	0	0	0	0
Bp8885_INT2-BP12_pseudomallei_ST58	5	5	5	5	5	5	5	5	5	5	4	4	4	4	0	0	0	0	0	0	0	0
Bp8873_INT2-BP91_pseudomallei_ST176	5	5	5	5	5	5	5	5	5	5	5	5	5	5	5	5	5	5	1	1	1	0
Bp8884_INT2-BP270_pseudomallei_ST1005	5	5	5	5	5	5	5	5	5	5	5	5	5	5	5	5	5	5	0	0	0	0
Bp8882_INT2-BP241_pseudomallei_ST1005	5	5	5	5	5	5	5	5	5	5	5	5	5	5	5	5	5	5	3	3	3	3
Bp8881_INT2-BP235_pseudomallei_ST60	5	5	5	5	5	5	5	5	5	5	5	5	5	5	5	5	5	5	5	5	5	4
Bp8883_INT2-BP264_pseudomallei_ST60	5	5	5	5	5	5	5	5	5	5	5	5	5	5	5	5	5	5	5	5	5	5
Bp8868_INT2-BP38_pseudomallei_ST93	5	5	5	5	5	5	5	5	5	5	5	5	5	5	5	5	5	5	5	5	5	5
Bp8870_INT2-BP61_pseudomallei_ST93	5	5	5	5	5	5	5	5	5	5	5	5	5	5	5	5	5	5	5	5	5	5
Bp8874_INT2-BP100_pseudomallei_ST93	5	5	5	5	5	5	5	5	5	5	5	5	5	5	5	5	5	5	5	5	5	5
Bp8877_INT2-BP184_pseudomallei_ST93	5	5	5	5	5	5	5	5	5	5	5	5	5	5	5	5	5	5	5	5	5	5
Bp8880_INT2-BP223_pseudomallei_ST93	5	5	5	5	5	5	5	5	5	5	5	5	5	5	5	5	5	5	5	5	5	5
Bp8876_INT2-BP127_pseudomallei_ST93	5	5	5	5	5	5	5	5	5	5	5	5	5	5	5	5	5	5	5	5	5	5
Bp8893_INT2-BP133_pseudomallei_ST93	5	5	5	5	5	5	5	5	5	5	5	5	5	5	5	5	5	5	5	5	5	5
Bp8875_INT2-BP109_pseudomallei_ST93	5	5	5	5	5	5	5	5	5	5	5	5	5	5	5	5	5	5	5	5	5	5
Bp8887_INT2-BP102_pseudomallei_ST93	5	5	5	5	5	5	5	5	5	5	5	5	5	5	5	5	5	5	5	5	5	5
Bp8889_INT2-BP106_pseudomallei_ST93	5	5	5	5	5	5	5	5	5	5	5	5	5	5	5	5	5	5	5	5	5	5
Bp8871_INT2-BP87_pseudomallei_ST1005	5	5	5	5	5	5	5	5	5	5	5	5	5	5	5	5	5	5	5	5	5	5
Bp1927_INT2-BP190_pseudomallei_ST1005	5	5	5	5	5	5	5	5	5	5	5	5	5	5	5	5	5	5	5	5	5	5
Bp8886_INT2-BP92_pseudomallei_ST1005	5	5	5	5	5	5	5	5	5	5	5	5	5	5	5	5	5	5	5	5	5	5
Bp8894_INT2-BP175_pseudomallei_ST1005	5	5	5	5	5	5	5	5	5	5	5	5	5	5	5	5	5	5	5	5	5	5
Bp8892_INT2-BP123_pseudomallei_ST1005	5	5	5	5	5	5	5	5	5	5	5	5	5	5	5	5	5	5	5	5	5	5
Bp8890_INT2-BP108_pseudomallei_ST1005	5	5	5	5	5	5	5	5	5	5	5	5	5	5	5	5	5	5	5	5	5	5
Bp8888_INT2-BP105_pseudomallei_ST60	5	5	5	5	5	5	5	5	5	5	5	5	5	5	5	5	5	5	5	5	5	5
Bp8891_INT2-BP112_pseudomallei_ST60	5	5	5	5	5	5	5	5	5	5	5	5	5	5	5	5	5	5	5	5	5	5
Bp8866_INT2-BP19_pseudomallei_ST60	5	5	5	5	5	5	5	5	5	5	5	5	5	5	5	5	5	5	5	5	5	5
Virulent
Intermediate
Attenuated
